# Supplementary material for: Use of Metadata-Driven Approaches for Data Harmonization in the Medical Domain: Scoping Review
Source: JMIR Med Inform. 2024 Feb 14;12:e52967. doi: 10.2196/52967 (PMC10902772; doi:10.2196/52967)
Supplement: Multimedia Appendix 1 [file medinform_v12i1e52967_app1.xlsx]

## Sheet: Retrieved publications
Key	Item Type	Publication Year	Author	Title	Publication Title	ISBN	ISSN	DOI	Url	Abstract Note	Date	Date Added	Date Modified	Access Date	Pages	Num Pages	Issue	Volume	Number Of Volumes	Journal Abbreviation	Short Title	Series	Series Number	Series Text	Series Title	Publisher	Place	Language	Rights	Type	Archive	Archive Location	Library Catalog	Call Number	Extra	Decision	Review phase	Exclusion Lable
IZ6KX82L	journalArticle	2020	Spengler, Helmut; Lang, Claudia; Mahapatra, Tanmaya; Gatz, Ingrid; Kuhn, Klaus A.; Prasser, Fabian	Enabling Agile Clinical and Translational Data Warehousing: Platform Development and Evaluation	JMIR medical informatics		2291-9694	10.2196/15918	https://pubmed.ncbi.nlm.nih.gov/32706673/	BACKGROUND: Modern data-driven medical research provides new insights into the development and course of diseases and enables novel methods of clinical decision support. Clinical and translational data warehouses, such as Informatics for Integrating Biology and the Bedside (i2b2) and tranSMART, are important infrastructure components that provide users with unified access to the large heterogeneo…	44033	44873.6	45148.3		e15918		7	8		JMIR Med Inform								eng								Excluded	FTS	wrong_focus
PTU4KWIF	journalArticle	2016	Post, Andrew R.; Pai, Akshatha K.; Willard, Richard; May, Bradley J.; West, Andrew C.; Agravat, Sanjay; Granite, Stephen J.; Winslow, Raimond L.; Stephens, David S.	Metadata-driven Clinical Data Loading into i2b2 for Clinical and Translational Science Institutes	AMIA Joint Summits on Translational Science proceedings. AMIA Joint Summits on Translational Science		2153-4063		https://pubmed.ncbi.nlm.nih.gov/27570667/	Clinical and Translational Science Award (CTSA) recipients have a need to create research data marts from their clinical data warehouses, through research data networks and the use of i2b2 and SHRINE technologies. These data marts may have different data requirements and representations, thus necessitating separate extract, transform and load (ETL) processes for populating each mart. Maintaining …	2016	44785.3	45149.3		184-193			2016										eng								Included
BW59692Y	journalArticle	2021	Biedermann, Patricia; Ong, Rose; Davydov, Alexander; Orlova, Alexandra; Solovyev, Philip; Sun, Hong; Wetherill, Graham; Brand, Monika; Didden, Eva-Maria	Standardizing registry data to the OMOP Common Data Model: experience from three pulmonary hypertension databases	BMC medical research methodology		1471-2288	10.1186/s12874-021-01434-3		BACKGROUND: The Observational Medical Outcomes Partnership (OMOP) Common Data Model (CDM) can be used to transform observational health data to a common format. CDM transformation allows for analysis across disparate databases for the generation of new, real-word evidence, which is especially important in rare disease where data are limited. Pulmonary hypertension (PH) is a progressive, life-thre…	44502	44873.6	45149.3		238		1	21		BMC Med Res Methodol	Standardizing registry data to the OMOP Common Data Model							eng					PubMed		PMID: 34727871 PMCID: PMC8565035	Excluded	TAS	only_etl_elt
9VG7NKZZ	journalArticle	2018	Khare, Ritu; Ruth, Byron J.; Miller, Matthew; Tucker, Joshua; Utidjian, Levon H.; Razzaghi, Hanieh; Patibandla, Nandan; Burrows, Evanette K.; Bailey, L. Charles	Predicting Causes of Data Quality Issues in a Clinical Data Research Network	AMIA Joint Summits on Translational Science proceedings. AMIA Joint Summits on Translational Science		2153-4063			Clinical data research networks (CDRNs) invest substantially in identifying and investigating data quality problems. While identification is largely automated, the investigation and resolution are carried out manually at individual institutions. In the PEDSnet CDRN, we found that only approximately 35% of the identified data quality issues are resolvable as they are caused by errors in the extrac…	2018	44873.6	44873.6		113-121			2017		AMIA Jt Summits Transl Sci Proc								eng					PubMed		PMID: 29888053 PMCID: PMC5961770	Excluded	TAS	only_etl_elt
9EII5HLH	journalArticle	2017	Sempa, Joseph B.; Ujeneza, Eva L.; Nieuwoudt, Martin	Systematic review of statistically-derived models of immunological response in HIV-infected adults on antiretroviral therapy in Sub-Saharan Africa	PloS One		1932-6203	10.1371/journal.pone.0171658		INTRODUCTION: In Sub-Saharan African (SSA) resource limited settings, Cluster of Differentiation 4 (CD4) counts continue to be used for clinical decision making in antiretroviral therapy (ART). Here, HIV-infected people often remain with CD4 counts <350 cells/μL even after 5 years of viral load suppression. Ongoing immunological monitoring is necessary. Due to varying statistical modeling methods…	2017	44873.6	44873.6		e0171658		2	12		PLoS One								eng					PubMed		PMID: 28199360 PMCID: PMC5310790	Excluded	TAS	wrong_content
6KN9EFZX	journalArticle	2017	Khare, Ritu; Utidjian, Levon; Ruth, Byron J.; Kahn, Michael G.; Burrows, Evanette; Marsolo, Keith; Patibandla, Nandan; Razzaghi, Hanieh; Colvin, Ryan; Ranade, Daksha; Kitzmiller, Melody; Eckrich, Daniel; Bailey, L. Charles	A longitudinal analysis of data quality in a large pediatric data research network	Journal of the American Medical Informatics Association: JAMIA		1527-974X	10.1093/jamia/ocx033		OBJECTIVE: PEDSnet is a clinical data research network (CDRN) that aggregates electronic health record data from multiple children's hospitals to enable large-scale research. Assessing data quality to ensure suitability for conducting research is a key requirement in PEDSnet. This study presents a range of data quality issues identified over a period of 18 months and interprets them to evaluate t…	43040	44873.6	45142.3		1072-1079		6	24		J Am Med Inform Assoc								eng					PubMed		PMID: 28398525 PMCID: PMC6259665	Excluded	TAS	wrong_focus
UUJWDL9V	journalArticle	2019	Malke, Jared C.; Jin, Shida; Camp, Samuel P.; Lari, Bryan; Kell, Trey; Simon, Julie M.; Prieto, Victor G.; Gershenwald, Jeffrey E.; Haydu, Lauren E.	Enhancing Case Capture, Quality, and Completeness of Primary Melanoma Pathology Records via Natural Language Processing	JCO clinical cancer informatics		2473-4276	10.1200/CCI.19.00006		PURPOSE: Medical records contain a wealth of useful, informative data points valuable for clinical research. Most data points are stored in semistructured or unstructured legacy documents and require manual data abstraction into a structured format to render the information more readily accessible, searchable, and generally analysis ready. The substantial labor needed for this can be cost prohibi…	2019-08	44873.6	44873.6		45231			3		JCO Clin Cancer Inform								eng					PubMed		PMID: 31442076	Excluded	TAS	only_etl_elt
WUB47AVI	journalArticle	2020	Liu, Zhenqiu; Mao, Xianhua; Yu, Kangkang; Suo, Chen; Jin, Li; Zhang, Tiejun; Chen, Xingdong	Prevalence of HCV resistance-associated substitutions among treatment-failure patients receiving direct-acting antiviral agents	Journal of Viral Hepatitis		1365-2893	10.1111/jvh.13270		Direct-acting antiviral (DAA) failure, which is mainly associated with the selection of resistance-associated substitutions (RASs), is not rare in HCV treatment. RAS data collected from published literature and RAS prevalence were integrated using meta-analysis. DAA-failure-associated RASs were identified by comparing their prevalence between DAA-failure and DAA-naïve patients. Prevalences of eme…	2020-06	44873.6	44873.6		585-592		6	27		J Viral Hepat								eng					PubMed		PMID: 32049405	Excluded	TAS	wrong_content
CEK7VRXY	journalArticle	2014	Adamusiak, Tomasz; Shimoyama, Naoki; Shimoyama, Mary	Next generation phenotyping using the unified medical language system	JMIR medical informatics		2291-9694	10.2196/medinform.3172		BACKGROUND: Structured information within patient medical records represents a largely untapped treasure trove of research data. In the United States, privacy issues notwithstanding, this has recently become more accessible thanks to the increasing adoption of electronic health records (EHR) and health care data standards fueled by the Meaningful Use legislation. The other side of the coin is tha…	41716	44873.6	44873.6		e5		1	2		JMIR Med Inform								eng					PubMed		PMID: 25601137 PMCID: PMC4288084	Excluded	TAS	wrong_focus
QPV59V9Z	journalArticle	2018	Chu, Yuan-Chia; Kuo, Wen-Tsung; Cheng, Yuan-Ren; Lee, Chung-Yuan; Shiau, Cheng-Ying; Tarng, Der-Cherng; Lai, Feipei	A Survival Metadata Analysis Responsive Tool (SMART) for web-based analysis of patient survival and risk	Scientific Reports		2045-2322	10.1038/s41598-018-31290-z		Health information systems contain extensive amounts of patient data. Information relevant to public health and individuals' medical histories are both available. In clinical research, the prediction of patient survival rates and identification of prognosis factors are major challenges. To alleviate the difficulties related to these factors, Metadata Utilities was developed to help researchers ma…	43339	44873.6	45142.3		12880		1	8		Sci Rep								eng					PubMed		PMID: 30150756 PMCID: PMC6110739	Excluded	TAS	wrong_focus
WTHSDHRJ	journalArticle	2012	Segagni, Daniele; Tibollo, Valentina; Dagliati, Arianna; Zambelli, Alberto; Priori, Silvia G.; Bellazzi, Riccardo	An ICT infrastructure to integrate clinical and molecular data in oncology research	BMC bioinformatics		1471-2105	10.1186/1471-2105-13-S4-S5		BACKGROUND: The ONCO-i2b2 platform is a bioinformatics tool designed to integrate clinical and research data and support translational research in oncology. It is implemented by the University of Pavia and the IRCCS Fondazione Maugeri hospital (FSM), and grounded on the software developed by the Informatics for Integrating Biology and the Bedside (i2b2) research center. I2b2 has delivered an open…	40996	44873.6	45142.3		S5			13 Suppl 4		BMC Bioinformatics								eng					PubMed		PMID: 22536972 PMCID: PMC3303735	Excluded	TAS	wrong_focus
9ES5DTUE	journalArticle	2022	Park, ChulHyoung; You, Seng Chan; Jeon, Hokyun; Jeong, Chang Won; Choi, Jin Wook; Park, Rae Woong	Development and Validation of the Radiology Common Data Model (R-CDM) for the International Standardization of Medical Imaging Data	Yonsei Medical Journal		1976-2437	10.3349/ymj.2022.63.S74		PURPOSE: Digital Imaging and Communications in Medicine (DICOM), a standard file format for medical imaging data, contains metadata describing each file. However, metadata are often incomplete, and there is no standardized format for recording metadata, leading to inefficiency during the metadata-based data retrieval process. Here, we propose a novel standardization method for DICOM metadata term…	2022-01	44642.4	45149.3		S74-S83		Suppl	63		Yonsei Med J								eng					PubMed		PMID: 35040608 PMCID: PMC8790584	Excluded	TAS	wrong_definition
BAZ5RYVI	journalArticle	2022	Lemordant, Pierre; Bouzille, Guillaume; Mathieu, Romain; Thenault, Ronan; Gibaud, Bernard; Garde, Cyril; Campillo-Gimenez, Boris; Goudet, Didier; Delarche, Sébastien; Roland, Yann; Cuggia, Marc	How to Optimize Connection Between PACS and Clinical Data Warehouse: A Web Service Approach Based on Full Metadata Integration	Studies in Health Technology and Informatics		1879-8365	10.3233/SHTI220025		Clinical image data analysis is an active area of research. Integrating such data in a Clinical Data Warehouse (CDW) implies to unlock the PACS and RIS and to address interoperability and semantics issues. Based on specific functional and technical requirements, our goal was to propose a web service (I4DW) that allows users to query and access pixel data from a CDW by fully integrating and indexi…	44718	44873.6	44873.6		27-31			290		Stud Health Technol Inform	How to Optimize Connection Between PACS and Clinical Data Warehouse							eng					PubMed		PMID: 35672964	Excluded	TAS	wrong_definition
VUFBFXGC	journalArticle	2022	Alexander, Jason T.; Staab, Erin M.; Wan, Wen; Franco, Melissa; Knitter, Alexandra; Skandari, M. Reza; Bolen, Shari; Maruthur, Nisa M.; Huang, Elbert S.; Philipson, Louis H.; Winn, Aaron N.; Thomas, Celeste C.; Zeytinoglu, Meltem; Press, Valerie G.; Tung, Elizabeth L.; Gunter, Kathryn; Bindon, Brittany; Jumani, Sanjay; Laiteerapong, Neda	Longer-term Benefits and Risks of Sodium-Glucose Cotransporter-2 Inhibitors in Type 2 Diabetes: a Systematic Review and Meta-analysis	Journal of General Internal Medicine		1525-1497	10.1007/s11606-021-07227-0		BACKGROUND: Sodium-glucose cotransporter-2 inhibitors (SGLT2Is) are a recent class of medication approved for the treatment of type 2 diabetes (T2D). Previous meta-analyses have quantified the benefits and harms of SGLT2Is; however, these analyses have been limited to specific outcomes and comparisons and included trials of short duration. We comprehensively reviewed the longer-term benefits and …	2022-02	44873.6	44873.6		439-448		2	37		J Gen Intern Med	Longer-term Benefits and Risks of Sodium-Glucose Cotransporter-2 Inhibitors in Type 2 Diabetes							eng					PubMed		PMID: 34850334 PMCID: PMC8811049	Excluded	TAS	wrong_content
PXMA8N98	journalArticle	2022	Löbe, Matthias; Kamdje-Wabo, Gaetan; Sinza, Adriana Carina; Spengler, Helmut; Strobel, Marcus; Tute, Erik	Towards Harmonized Data Quality in the Medical Informatics Initiative - Current State and Future Directions	Studies in Health Technology and Informatics		1879-8365	10.3233/SHTI210904		Health data from hospital information systems are valuable sources for medical research but have known issues in terms of data quality. In a nationwide data integration project in Germany, health care data from all participating university hospitals are being pooled and refined in local centers. As there is currently no overarching agreement on how to deal with errors and implausibilities, meetin…	44575	44873.6	44873.6		240-243			289		Stud Health Technol Inform								eng					PubMed		PMID: 35062137	Excluded	TAS	wrong_content
5FEY9IAW	journalArticle	2022	Das, Subhashis; Hussey, Pamela	FHIR Based ContSys Ontology to Enable Continuity of Care Data Interoperability	Studies in Health Technology and Informatics		1879-8365	10.3233/SHTI220972	https://pubmed.ncbi.nlm.nih.gov/36325854/	In the midst of a global pandemic, perspectives on how digital can enhance healthcare service delivery and workflow to address the global crisis is underway. Action plans collating existing digital transformation programs are being scrutinized to set in place core infrastructure and foundations for sustainable healthcare solutions. Reforming health and social care to personalize the home care set…	44868	44873.6	45148.3		139-144			299		Stud Health Technol Inform								eng								Excluded	FTS	only_metadata
AF9JPNQ8	journalArticle	2020	Luo, Yuyang; Alvarez, Tara L.; Halperin, Jeffrey M.; Li, Xiaobo	Multimodal neuroimaging-based prediction of adult outcomes in childhood-onset ADHD using ensemble learning techniques	NeuroImage. Clinical		2213-1582	10.1016/j.nicl.2020.102238		Attention-deficit/hyperactivity disorder (ADHD) is a highly prevalent and heterogeneous neurodevelopmental disorder, which is diagnosed using subjective symptom reports. Machine learning classifiers have been utilized to assist in the development of neuroimaging-based biomarkers for objective diagnosis of ADHD. However, existing basic model-based studies in ADHD report suboptimal classification p…	2020	44873.6	44873.6		102238			26		Neuroimage Clin								eng					PubMed		PMID: 32182578 PMCID: PMC7076568	Excluded	TAS	wrong_abbreviation
BJIS6ZT8	journalArticle	2012	Pannarale, Paolo; Catalano, Domenico; De Caro, Giorgio; Grillo, Giorgio; Leo, Pietro; Pappadà, Graziano; Rubino, Francesco; Scioscia, Gaetano; Licciulli, Flavio	GIDL: a rule based expert system for GenBank Intelligent Data Loading into the Molecular Biodiversity Database	BMC bioinformatics		1471-2105	10.1186/1471-2105-13-S4-S4		BACKGROUND: In the scientific biodiversity community, it is increasingly perceived the need to build a bridge between molecular and traditional biodiversity studies. We believe that the information technology could have a preeminent role in integrating the information generated by these studies with the large amount of molecular data we can find in bioinformatics public databases. This work is pr…	40996	44785.4	45149.3		S4			13 Suppl 4		BMC Bioinformatics	GIDL							eng					PubMed		PMID: 22536971 PMCID: PMC3303717	Excluded	TAS	wrong_focus
UY6GLNK4	journalArticle	2016	Jun-Zhou, Li; Nan, Yu	Research on the Design of Web Data Warehouse Based on Etl Meta Data Model and Particle Swarm Optimisation	Journal of the Balkan Tribological Association		1310-4772		https://www.webofscience.com/wos/woscc/summary/ea96c423-e670-495a-b106-52b4b05fdbb5-5c75002f/relevance/1	Aiming at prompting the performance in the process of designing of web-based data warehouse, the article examines the data on warehouse design, based on ETL Meta Data Model and Particle Swarm Optimisation (PSO). The Particle Swarm Optimisation Algorithm, which is presented for adjusting parameters for optimisation is compared with traditional algorithm to prove that it has better performance in e…	2016	44873.6	44873.6	44873.6	1184-1192		2	22		J. Balk. Tribol. Assoc.								English					Web of Science Nextgen		Patent Number: 1 Place: Sofia Publisher: Scibulcom Ltd WOS:000381330600012	Excluded	TAS	wrong_content
FEXXNMEV	conferencePaper	2019	Muddasir, N. Mohammed; Raghuveer, K.	Study of Meta-Data Enrichment Methods to Achieve Near Real Time ETL	Data Analytics and Learning	9789811325144 9789811325137		10.1007/978-981-13-2514-4_32	https://www.webofscience.com/wos/woscc/summary/ea96c423-e670-495a-b106-52b4b05fdbb5-5c75002f/relevance/1	Data warehouse store historical records on which analysis queries are executed. Data warehouse are populated from the transaction database through a process called as Extract Transform and Load (ETL). Extract is to identify the transaction database records to be moved to the data warehouse. Transform is to make the records normalized to suit the data warehouse environment. Load is to actually sto…	2019	44873.6	44873.6	44873.6	387-402			43								Springer International Publishing Ag	Cham	English					Web of Science Nextgen		ISSN: 2367-3370 WOS:000759490500032	Excluded	TAS	wrong_focus
JN9FP6WL	conferencePaper	2012	Careem, Mifan; Karunarathne, Damith	Utilizing Extract-Transform-Load to Enhance Metadata-Driven Data Discovery	4th International Conference on Software Technology and Engineering (icste 2012)	978-0-7918-6015-1			https://www.webofscience.com/wos/woscc/summary/ea96c423-e670-495a-b106-52b4b05fdbb5-5c75002f/relevance/1	The increased importance of public data has shifted the emphasis to the searchability and discovery of data on the Internet. Data registries and meta data catalogs that index data, meta data and services exist for various fields and are continued to be maintained manually; if used effectively, this would provide a powerful means of searching for data. However in many cases, these meta data regist…	2012	44785.3	45149.3	44873.6	301-+											Amer Soc Mechanical Engineers	New York	English					Web of Science Nextgen		WOS:000324148400048	Excluded	TAS	only_metadata
9HIGAAV5	conferencePaper	2017	Oliveira, Bruno; Belo, Orlando	Approaching ETL Processes Specification Using a Pattern-Based Ontology	Data Management Technologies and Applications	978-3-319-62911-7 978-3-319-62910-0		10.1007/978-3-319-62911-7_4	https://www.webofscience.com/wos/woscc/summary/ea96c423-e670-495a-b106-52b4b05fdbb5-5c75002f/relevance/1	The development of software projects is often based on the composition of components for creating new products and components through the promotion of reusable techniques. These pre-configured components are sometimes based on well-known and validated design-patterns describing abstract solutions for solving recurring problems. The data warehouse ETL development life cycle shares the main steps o…	2017	44873.6	44873.6	44873.6	65-78			737								Springer-Verlag Berlin	Berlin	English					Web of Science Nextgen		ISSN: 1865-0929 WOS:000432786800004	Excluded	TAS	only_etl_elt
FIM84QNJ	conferencePaper	2015	Khouri, Selma; Abdellaoui, Sabrina; Nader, Fahima	Avoiding Ontology Confusion in ETL Processes	New Trends in Databases and Information Systems (adbis 2015)	978-3-319-23201-0 978-3-319-23200-3		10.1007/978-3-319-23201-0_14	https://www.webofscience.com/wos/woscc/summary/ea96c423-e670-495a-b106-52b4b05fdbb5-5c75002f/relevance/1	Extract-Transform-Load (ETL) is a crucial phase in Data Warehouse (DW) design life-cycle that copes with many issues: data provenance, data heterogeneity, process automation, data refreshment, execution time, etc. Ontologies and Semantic Web technologies have been largely used in the ETL phase. Ontologies are a buzzword used by many research communities such as: Databases, Artificial Intelligence…	2015	44873.6	44873.6	44873.6	119-126			539								Springer-Verlag Berlin	Berlin	English					Web of Science Nextgen		ISSN: 1865-0929 WOS:000368347500014	Excluded	TAS	wrong_focus
S6LJVG2G	book	2013	Ta'a, Azman; Abdullah, Mohd Syazwan	Ontology Development for ETL Process Design					https://www.researchgate.net/publication/318512414_Ontology_Development_for_ETL_Process_Design	The Extract, Transform, Load (ETL) process design is difficult to perform because of the ambiguity of user requirements and the complexity of data integration and transformation. Current studies have explored the ontology-based approach to overcome these limitations by reconciling the semantics of user requirements within the ETL process design for easy generation of the ETL process specification…	2013	44873.6	45145.4															English								Included
4H7A5BBP	conferencePaper	2019	Novak, Matija; Kermek, Dragutin; Magdalenic, Ivan	Proposed architecture for ETL workflow generator	Central European Conference on Information and Intelligent Systems (ceciis 2019)				https://www.semanticscholar.org/paper/Proposed-architecture-for-ETL-workflow-generator*-Novak-Kermek/1ede682282ca54c8a411d07ac83103d5ad709726	The most important process, on which most time is spent, when building data warehouses is the Extract Transform Load (ETL) process. Automation of such process is an expected thing to do. In this work the focus is on automation for generating ETL workflows which is currently not very well researched. The idea is to build systems which model the ETL process based on semantics and suggest the needed…	2019	44873.6	45145.4		297-304											Fac Organization and Informatics, Univ Zagreb	Varazdin	English								Included
PAAGXYPE	conferencePaper	2016	Oliveira, Bruno; Belo, Orlando	An Ontology for Describing ETL Patterns Behavior	Data: Proceedings of the 5th International Conference on Data Management Technologies and Applications	978-989-758-193-9		10.5220/0005974001020109	https://www.semanticscholar.org/paper/An-Ontology-for-Describing-ETL-Patterns-Behavior-Oliveira-Belo/c25a0c88d1301413b7d04aadfff2e14885d2cf28	The use of software patterns is a common practice in software design, providing reusable solutions for recurring problems. Patterns represent a general skeleton used to solve common problems, providing a way to share regular practices and reduce the resources needed for implementing software systems. Data warehousing populating processes are a very particular type of software used to migrate data…	2016	44873.6	45148.3		102-109											Scitepress	Setubal	English								Excluded	FTS	wrong_focus
72E4XABN	conferencePaper	2014	Nordin, Norhaira; Yasin, Azman; Omar, Mazni	Rule Based Etl (retl) Approach for Geo Spatial Data Warehouse	Proceeding of Knowledge Management International Conference (kmice) 2014, Vols 1 and 2	978-983-2078-92-0			https://www.semanticscholar.org/paper/Rule-based-ETL-(RETL)-approach-for-GEO-spatial-data-Nordin-Yasin/d0842927fb44814bff4ef14e761ce8c78848d968	This paper presents the use of Service Oriented Architecture (SOA) for integratingmultisource heterogeneous geospatial data in order to facilitate geospatial data warehouse. In this study, Real Based ETL (RETL) concept is adapted in order to extract, transform and load data from a variety of heterogeneous data sources. ETL will transform datato schematic format and loading data into the Geo spati…	2014	44873.6	45148.3		567-571											Univ Utari Malaysia-Uum	Sintok	English								Excluded	FTS	wrong_focus
RWIXPNY8	conferencePaper	2012	Chen, Zuyi; Zhao, Taixiang	A New Tool for ETL Process	Proceedings of 2012 International Conference on Image Analysis and Signal Processing	978-1-4673-2545-5			https://www.webofscience.com/wos/woscc/summary/ea96c423-e670-495a-b106-52b4b05fdbb5-5c75002f/relevance/1	The data warehouse has increasingly become a focus of the database industry. A data warehouse is a collection of data from different sources that supports analytical querying. It constitutes the background to enable business intelligence solutions. In order to supply a decisional database, meta-data is needed to enable the communication between various function areas of the warehouse and an ETL (…	2012	44873.6	45145.4	44873.6	269-273											Ieee	New York	English					Web of Science Nextgen		ISSN: 2156-0110 WOS:000318922700059	Included
SSUDUXBI	conferencePaper	2016	Ran, Zhang; Chao-fan, Dai; Sai-hong, Zeng	Data Provenance Analysis and Description for ETL based on PROV	2016 23rd Annual International Conference on Management Science & Engineering, Vols. I and Ii	978-1-5090-3604-2			https://www.webofscience.com/wos/woscc/summary/ea96c423-e670-495a-b106-52b4b05fdbb5-5c75002f/relevance/1	Data provenance, also calling it data lineage or pedigree, is related information of data about the process from its generation to present situation. W3C workshop proposes PROV standards that rule what vocabularies/ ontologies/rules were used to generate data. It is the uniform standard for data provenance, which strengthens interoperations between different provenance information. ETL, which Ext…	2016	44873.6	44873.6	44873.6	1651-1656											Ieee	New York	English					Web of Science Nextgen		ISSN: 2155-1847 WOS:000453861200220	Excluded	TAS	wrong_focus
J5SS7NU4	conferencePaper	2017	Zykov, Sergey V.; Isheyemi, Olufemi	Architecting Open Education: the Integrated Metadata Warehouse	Cee-Secr'17: Proceedings of the 13th Central & Eastern European Software Engineering Conference in Russia	978-1-4503-6396-9		10.1145/3166094.3166099	https://www.webofscience.com/wos/woscc/summary/ea96c423-e670-495a-b106-52b4b05fdbb5-5c75002f/relevance/1	This paper proposes an integrated approach for data warehousing of the educational metadata in the area of open educational resources (OER). The aim is designing an architecture that integrates automatic metadata extraction and rule-based methods to better utilize the OER. This architecture helps synchronizing metadata from the resulting repository with versatile OER Web-based resources. Therewit…	2017	44873.6	44873.6	44873.6							Architecting Open Education					Assoc Computing Machinery	New York	English					Web of Science Nextgen		WOS:000456052300005	Excluded	TAS	wrong_focus
AFEC8VNN	journalArticle	2022	Nath, Rudra Pratap Deb; Romero, Oscar; Pedersen, Torben Bach; Hose, Katja	High-level ETL for semantic data warehouses	Semantic Web		1570-0844	10.3233/SW-210429	https://content.iospress.com/articles/semantic-web/sw210429	The popularity of the Semantic Web (SW) encourages organizations to organize and publish semantic data using the RDF model. This growth poses new requirements to Business Intelligence technologies to enable On-Line Analytical Processing (OLAP)-like analysis over semantic data. The incorporation of semantic data into a Data Warehouse (DW) is not supported by the traditional Extract-Transform-Load …	2022	44873.6	45145.4		85-132		1	13		Semant. Web								English								Included
WGMWTPM7	journalArticle	2022	Quiroz, Juan C.; Chard, Tim; Sa, Zhisheng; Ritchie, Angus; Jorm, Louisa; Gallego, Blanca	Extract, transform, load framework for the conversion of health databases to OMOP	Plos One		1932-6203	10.1371/journal.pone.0266911	https://journals.plos.org/plosone/article?id=10.1371/journal.pone.0266911	Common data models standardize the structures and semantics of health datasets, enabling reproducibility and large-scale studies that leverage the data from multiple locations and settings. The Observational Medical Outcomes Partnership Common Data Model (OMOP CDM) is one of the leading common data models. While there is a strong incentive to convert datasets to OMOP, the conversion is time and r…	2022	44785.3	45149.3		e0266911		4	17		PLoS One								English								Included
GUHMBZP3	conferencePaper	2013	Yu, QianCheng	Metadata Driven Data Mapper Development	Information Technology Applications in Industry Ii, Pts 1-4	978-3-03785-864-6		10.4028/www.scientific.net/AMM.411-414.403	https://www.scientific.net/AMM.411-414.403.pdf	Data mapping is used in data integration involves matching between the data sources and the targets, it plays an very important role in the development of ETL. In this paper, a metadata driven data mapping tool is proposed to help developers design and implement data mappings. Data Mapper eliminates the need for the intricate, time consuming and error-prone process of manually writing thousands o…	2013	44785.3	45149.3		403-407			411-414								Trans Tech Publications Ltd	Stafa-Zurich	English								Included
ZGSD9SL7	conferencePaper	2015	Wijaya, Rahmadi; Pudjoatmodjo, Bambang	An Overview and Implementation of Extraction-Transformation-Loading (ETL) Process in Data Warehouse (Case Study: Department of Agriculture)	2015 3rd International Conference on Information and Communication Technology (ICoICT)	978-1-4799-7752-9			https://www.webofscience.com/wos/woscc/summary/ea96c423-e670-495a-b106-52b4b05fdbb5-5c75002f/relevance/1	Extraction-transformation-loading (ETL) process in data warehouse development perform data extraction from various resources, transform the data into suitable format and loadit into data warehouse storage. In the ETL process, there is data cleansing process function that handles redundancy, inconsistency and integrity data. ETL process will move data from the source to the integration layer (data…	2015	44873.6	45149.3	44873.6	70-74						An Overview and Implementation of Extraction-Transformation-Loading (ETL) Process in Data Warehouse (Case Study					Ieee	New York	English					Web of Science Nextgen		WOS:000380549200013	Excluded	FTS	wrong_focus
RQSVG23A	conferencePaper	2015	Wang, Huanhuan; Zhang, Jingcan; Guo, Jingyi	Constructing Data Warehouses Based on Operational Metadata-driven Builder Pattern	2015 International Conference on Logistics, Informatics and Service Sciences (liss)	978-1-4799-1891-1			https://www.webofscience.com/wos/woscc/summary/ea96c423-e670-495a-b106-52b4b05fdbb5-5c75002f/relevance/1	At present methods for constructing data warehouses are almost "case-to-case" pattern. This study illustrates the "case-to-case" pattern for ETL process in the course of the data warehouse construction with an example and shows that its biggest shortcoming is lower efficiency. The "builder pattern" is one of design patterns in the area of software engineering. A method, called "operational metada…	2015	44785.3	45145.4	44873.6												Ieee	New York	English					Web of Science Nextgen		WOS:000380606700035	Included
FJMDAG7K	journalArticle		Manickam, Vijayalakshmi; Indra, Minu Rajasekaran	Dynamic multi-variant relational scheme-based intelligent ETL framework for healthcare management	Soft Computing		1432-7643	10.1007/s00500-022-06938-8	https://link.springer.com/article/10.1007/s00500-022-06938-8	The growth of information technology has opened the gate for the organizations to maintain their data in various forms and at various volumes. This increases the volume and dimension of data being maintained. However, they store their data in their data servers or in cloud environment. Such data have been used to generate various intelligence to support various problems. To support such analysis …		44873.6	45149.3	44873.6						Soft Comput.								English					Web of Science Nextgen		Place: New York Publisher: Springer WOS:000771336900003	Excluded	FTS	wrong_focus
4SJM5JMD	conferencePaper	2014	Knap, Tomas; Kukhar, Maria; Machac, Bohuslav; Skoda, Petr; Tomes, Jiri; Vojt, Jan	UnifiedViews: An ETL Framework for Sustainable RDF Data Processing	Semantic Web: Eswc 2014 Satellite Events	978-3-319-11955-7 978-3-319-11954-0		10.1007/978-3-319-11955-7_52	https://link.springer.com/chapter/10.1007/978-3-319-11955-7_52	We present UnifiedViews, an Extract-Transform-Load (ETL) framework that allows users to define, execute, monitor, debug, schedule, and share ETL data processing tasks, which may employ custom plugins created by users. UnifiedViews differs from other ETL frameworks by natively supporting RDF data and ontologies. We are persuaded that UnifiedViews helps RDF/Linked Data consumers to address the prob…	2014	44873.6	45148.3		379-383			8798								Springer-Verlag Berlin	Berlin	English								Excluded	FTS	only_etl_elt
7BH6HTHE	conferencePaper	2015	Chaofan, Dai; Ran, Zhang; Pei, Li; Wenqian, Wang	Design of ETL Provenance Tool Based on Minimal Attribute Set	Icbdr 2017: Proceedings of 2017 International Conference on Big Data Research	978-1-4503-5356-4		10.1145/3152723.3152730	https://www.webofscience.com/wos/woscc/summary/ea96c423-e670-495a-b106-52b4b05fdbb5-5c75002f/relevance/1	For the ETL process, this paper designs a provenance tool based on inversible transformation, and describes the meta-information of ETL and data provenance process in two ways: one is to take the database two-dimensional table to describe the relevant information in logical level, easy to record; the other is the use of PROV model information on the xml description, and shows the ETL and the prov…	2015	44873.6	44873.6	44873.6	57-61											Assoc Computing Machinery	New York	English					Web of Science Nextgen		WOS:000457837200011	Excluded	TAS	wrong_focus
2HIB68L3	journalArticle	2018	Wojciechowski, Artur	ETL workflow reparation by means of case-based reasoning	Information Systems Frontiers		1387-3326	10.1007/s10796-016-9732-0	https://www.webofscience.com/wos/woscc/summary/ea96c423-e670-495a-b106-52b4b05fdbb5-5c75002f/relevance/1	Data sources (DSs) being integrated in a data warehouse frequently change their structures/schemas. As a consequence, in many cases, an already deployed ETL workflow stops its execution, yielding errors. Since in big companies the number of ETL workflows may reach dozens of thousands and since structural changes of DSs are frequent, an automatic repair of an ETL workflow after such changes is of …	2018-02	44873.6	44873.6	44873.6	21-43		1	20		Inf. Syst. Front.								English					Web of Science Nextgen		Place: Dordrecht Publisher: Springer WOS:000424667300003	Excluded	TAS	only_etl_elt
RXMSD6JK	journalArticle	2019	Kathiravelu, Pradeeban; Sharma, Ashish; Galhardas, Helena; Van Roy, Peter; Veiga, Luis	On-demand big data integration: A hybrid ETL approach for reproducible scientific research	Distributed and Parallel Databases		0926-8782	10.1007/s10619-018-7248-y	https://link.springer.com/article/10.1007/s10619-018-7248-y	Scientific research requires access, analysis, and sharing of data that is distributed across various heterogeneous data sources at the scale of the Internet. An eager extract, transform, and load (ETL) process constructs an integrated data repository as its first step, integrating and loading data in its entirety from the data sources. The bootstrapping of this process is not efficient for scien…	2019-06	44785.3	45149.3		273-295		2	37		Distrib. Parallel Databases								English								Excluded	FTS	wrong_focus
LC6FMJH6	journalArticle	2017	Ong, Toan C.; Kahn, Michael G.; Kwan, Bethany M.; Yamashita, Traci; Brandt, Elias; Hosokawa, Patrick; Uhrich, Chris; Schilling, Lisa M.	Dynamic-ETL: a hybrid approach for health data extraction, transformation and loading	Bmc Medical Informatics and Decision Making		1472-6947	10.1186/s12911-017-0532-3	https://bmcmedinformdecismak.biomedcentral.com/articles/10.1186/s12911-017-0532-3	Background: Electronic health records (EHRs) contain detailed clinical data stored in proprietary formats with non-standard codes and structures. Participating in multi-site clinical research networks requires EHR data to be restructured and transformed into a common format and standard terminologies, and optimally linked to other data sources. The expertise and scalable solutions needed to trans…	42991	44490.3	45149.3	44873.6	134			17		BMC Med. Inform. Decis. Mak.	Dynamic-ETL							English					Web of Science Nextgen		Place: London Publisher: Biomed Central Ltd WOS:000410955200001	Included
G57DNTZK	journalArticle	2013	Berkani, Nabila; Bellatreche, Ladjel; Khouri, Selma	Towards a conceptualization of ETL and physical storage of semantic data warehouses as a service	Cluster Computing-the Journal of Networks Software Tools and Applications		1386-7857	10.1007/s10586-013-0266-7	https://link.springer.com/article/10.1007/s10586-013-0266-7	The data warehouse technology has become the incontestable tool for businesses and organizations to make strategic decisions to ensure their competitively. The construction of a data warehouse () passes by selecting relevant information sources, extracting relevant data and loading them into the . These processes require a precise expertise from designers related to logical and physical implement…	2013-12	44873.6	45145.4		915-931		4	16		Cluster Comput.								English								Included
YPDN3YLR	conferencePaper	2014	WeiJun, Wen	Design of Marine Data Warehouse ETL System	Mechanical Components and Control Engineering Iii	978-3-03835-312-6		10.4028/www.scientific.net/AMM.668-669.1374	https://www.webofscience.com/wos/woscc/summary/ea96c423-e670-495a-b106-52b4b05fdbb5-5c75002f/relevance/1	ETL refers to the process of data extracting, transformation and loading and is deemed as a critical step in ensuring the quality, data specification and standardization of marine environmental data. Marine data, due to their complication, field diversity and huge volume, still remain decentralized, polyphyletic and isomerous with different semantics and hence far from being able to provide effec…	2014	44873.6	44873.6	44873.6	1374-1377			668-669								Trans Tech Publications Ltd	Stafa-Zurich	English					Web of Science Nextgen		ISSN: 1660-9336 WOS:000348898100299	Excluded	TAS	only_etl_elt
N4KIILJM	conferencePaper	2017	Klimek, Jakub; Skoda, Petr	LinkedPipes ETL in Use: Practical Publication and Consumption of Linked Data	19th International Conference on Information Integration and Web-Based Applications & Services (iiwas2017)	978-1-4503-5299-4		10.1145/3151759.3151809	https://dl.acm.org/doi/10.1145/3151759.3151809	Companies and institutions now realize the potential of Linked Open Data (LOD) and they start publishing their own data as LOD. However, publishing LOD is still a challenging task. One of the main reasons is a lack of user friendly tooling which would properly support the whole LOD publishing process. The process typically consists of source data extraction, transformation to RDF, alignment with …	2017	44873.6	45148.3		441-445						LinkedPipes ETL in Use					Assoc Computing Machinery	New York	English								Excluded	FTS	wrong_focus
MV6NGUTX	journalArticle	2020	Zaman, Gohar; Mahdin, Hairulnizam; Hussain, Khalid; Atta-ur-Rahman; Ibrahim, Nehad; Safar, Noor Zuraidin Mohd	Digital Library of Online PDF Sources: An ETL Approach	International Journal of Computer Science and Network Security		1738-7906	10.22937/IJCSNS.2020.20.11.21	https://www.webofscience.com/wos/woscc/summary/ea96c423-e670-495a-b106-52b4b05fdbb5-5c75002f/relevance/1	It is evident from day to day web usage experience that a huge number of PDF sources have been uploaded on daily basis. For example, there are several scientific societies that publish volumes of articles and periodicals like IEEE, ACM, Elsevier, and Springer etc. Most of these resources are unstructured or semi-structured that makes it difficult to search and retrieve information. In this paper,…	44165	44873.6	44873.6	44873.6	172-181		11	20		Int. J. Comput. Sci. Netw. Secur.	Digital Library of Online PDF Sources							English					Web of Science Nextgen		Place: Seoul Publisher: Int Journal Computer Science & Network Security-Ijcsns WOS:000605021800021	Excluded	TAS	wrong_focus
FLUQPHIP	conferencePaper	2014	Longo, Antonella; Giacovelli, Sara; Bochicchio, Mario A.	Fact - Centered ETL: A Proposal For Speeding Business Analytics Up	Centeris 2014 - Conference on Enterprise Information Systems / Projman 2014 - International Conference on Project Management / Hcist 2014 - International Conference on Health and Social Care Information Systems and Technologies			10.1016/j.protcy.2014.10.114	https://www.sciencedirect.com/science/article/pii/S2212017314003417	In real-time Business Analytics scenarios, like Business Activity Monitoring (BAM) or Operational Intelligence, speeding up ETL is fundamental to provide business users with up-to-date data in order to support decision-making process and to optimize business operations. Conventional ETL processes extract data from heterogeneous operational data sources, transform them according to some predefined…	2014	44873.6	45148.3		471-480			16								Elsevier Science Bv		English								Excluded	FTS	wrong_focus
H5CMN9ZS	conferencePaper	2015	Tomingas, Kalle; Kliimask, Margus; Tammet, Tanel	Data Integration Patterns for Data Warehouse Automation	New Trends in Database and Information Systems Ii	978-3-319-10517-8		10.1007/978-3-319-10518-5_4	https://www.researchgate.net/publication/282379282_Data_Integration_Patterns_for_Data_Warehouse_Automation	The paper presents a mapping-based and metadata-driven modular data transformation framework designed to solve extract-transform-load (ETL) automation, impact analysis, data quality and integration problems in data warehouse environments. We introduce a declarative mapping formalization technique, an abstract expression pattern concept and a related template engine technology for flexible ETL cod…	2015	44785.3	45149.3	44873.6	41-55			312								Springer-Verlag Berlin	Berlin	English					Web of Science Nextgen		ISSN: 2194-5357 WOS:000360219900004	Included
4R4B9LDQ	conferencePaper	2022	Nijenhuis, Jan; Jonker, Wouter; Kamphues, Fred	Development of the Laser Projection System for the ELT	Advances in Optical and Mechanical Technologies for Telescopes and Instrumentation V	978-1-5106-5358-0 978-1-5106-5357-3		10.1117/12.2630101	https://www.webofscience.com/wos/woscc/summary/ea96c423-e670-495a-b106-52b4b05fdbb5-5c75002f/relevance/1	TNO, in close cooperation with Demcon, has designed the Laser Projection Subsystem (LPS) for ESO's Extremely Large Telescope (ELT). The ELT LPS will consist of up to 8 laser projection subunits. The design is based on the Four Laser Guide Star Facility (4LGSF), built for the ESO Very Large Telescope (VLT)((5)). The VLT AO system has been operational on the VLT UT4 in Paranal since early 2016. The…	2022	44873.6	44873.6	44873.6	1218837			12188								Spie-Int Soc Optical Engineering	Bellingham	English					Web of Science Nextgen		ISSN: 0277-786X WOS:000864175900094	Excluded	TAS	wrong_abbreviation
4U5S2CR9	conferencePaper	2017	Yangui, Rania; Nabli, Ahlem; Gargouri, Faiez	ETL Based Framework for NoSQL Warehousing	Information Systems, Emcis 2017	978-3-319-65930-5 978-3-319-65929-9		10.1007/978-3-319-65930-5_4	https://www.webofscience.com/wos/woscc/summary/ea96c423-e670-495a-b106-52b4b05fdbb5-5c75002f/relevance/1	Over the last few years, NoSQL systems are gaining strong popularity and a number of decision makers are using it to implement their warehouses. Building the ETL process is one of the important tasks of creating NoSQL warehouse. Traditional ETL tools require the structure of the target system to be known at advance. As NoSQL databases are schema-free, this increases the need for extending the exi…	2017	44873.6	44873.6	44873.6	40-53			299								Springer-Verlag Berlin	Berlin	English					Web of Science Nextgen		ISSN: 1865-1348 WOS:000432839500004	Excluded	TAS	wrong_focus
JNTRXMK8	journalArticle	2019	Fikri, Noussair; Rida, Mohamed; Abghour, Noureddine; Moussaid, Khalid; El Omri, Amina	An adaptive and real-time based architecture for financial data integration	Journal of Big Data			10.1186/s40537-019-0260-x	https://www.webofscience.com/wos/woscc/summary/ea96c423-e670-495a-b106-52b4b05fdbb5-5c75002f/relevance/1	In this paper we are proposing an adaptive and real-time approach to resolve real-time financial data integration latency problems and semantic heterogeneity. Due to constraints that we have faced in some projects that requires real-time massive financial data integration and analysis, we decided to follow a new approach by combining a hybrid financial ontology, resilient distributed datasets and…	43780	44873.6	44873.6	44873.6	97		1	6		J. Big Data								English					Web of Science Nextgen		Place: London Publisher: Springernature WOS:000599143500001	Excluded	TAS	wrong_focus
I6LHEBB9	journalArticle	2021	Almeida, Joao R.; Coelho, Leonardo; Oliveira, Jose L.	Blcenter: A collaborative Web ETL solution based on a reflective software approach	SoftwareX		2352-7110	10.1016/j.softx.2021.100892	https://www.sciencedirect.com/science/article/pii/S2352711021001497	The continuous growth of new sources of information has led to an unprecedented increase in the data collected. The dimensionality and heterogeneity of these data requires efficient strategies for searching, accessing and integrating from multiple repositories. The techniques underlying this goal are usually known as Extraction, Transformation and Loading (ETL) pipelines, which aim to organise di…	2021-12	44873.6	45148.3		100892			16		SoftwareX								English								Excluded	FTS	only_etl_elt
7MSMYDLK	journalArticle	2022	Dhaouadi, Asma; Bousselmi, Khadija; Gammoudi, Mohamed Mohsen; Monnet, Sebastien; Hammoudi, Slimane	Data Warehousing Process Modeling from Classical Approaches to New Trends: Main Features and Comparisons	Data			10.3390/data7080113	https://www.mdpi.com/2306-5729/7/8/113	The extract, transform, and load (ETL) process is at the core of data warehousing architectures. As such, the success of data warehouse (DW) projects is essentially based on the proper modeling of the ETL process. As there is no standard model for the representation and design of this process, several researchers have made efforts to propose modeling methods based on different formalisms, such as…	2022-08	44873.6	45153.3	44873.6	113		8	7		Data								English								Included
LUMKJPEU	conferencePaper	2015	Zacek, Jaroslav; Hunka, Frantisek	Applying ETL Fuzzy Filter for Data Warehouse Size Minimization	Proceedings of the International Conference of Numerical Analysis and Applied Mathematics 2014 (icnaam-2014)	978-0-7354-1287-3		10.1063/1.4912768	https://www.webofscience.com/wos/woscc/summary/ea96c423-e670-495a-b106-52b4b05fdbb5-5c75002f/relevance/1	The paper proposes a new approach of data warehouse minimization by fuzzy-based ETL filter for ETL processes in business intelligence (BI) systems and discusses possibilities to tune up the process. First part introduces common company systems and possible data sources in the company. Second part states the problem with interpreting information in BI systems and explains a data representation in …	2015	44873.6	44873.6	44873.6	550013			1648								Amer Inst Physics	Melville	English					Web of Science Nextgen		ISSN: 0094-243X WOS:000355339703044	Excluded	TAS	wrong_focus
HZFR6RGE	conferencePaper	2014	Oliveira, Bruno; Belo, Orlando	On the Conceptualization of ETL Patterns A Reo Approach	Proceedings of the 18th International Database Engineering and Applications Symposium (ideas14)	978-1-4503-2627-8		10.1145/2628194.2628247	https://www.webofscience.com/wos/woscc/summary/ea96c423-e670-495a-b106-52b4b05fdbb5-5c75002f/relevance/1	Due to their complexity and importance on data warehousing systems development, ETL systems are being a strong research subject approaching several issues especially related to reduce implementation costs, and enhance decision-making processes abilities. Since ETL systems are intrinsically connected to business processes, they are strongly influenced by requirements changing, which impact ranges …	2014	44873.6	44873.6	44873.6	348-351											Assoc Computing Machinery	New York	English					Web of Science Nextgen		WOS:000471152000049	Excluded	TAS	only_etl_elt
NXCIKJ8N	conferencePaper	2012	Cervinschi, Cezar Liviu; Butucea, Diana	Organizational Data Management: Proposing a Metadata-Driven Data Warehouse Model	International Conference on Informatics in Economy				https://www.webofscience.com/wos/woscc/summary/ea96c423-e670-495a-b106-52b4b05fdbb5-5c75002f/relevance/1	Having to discuss the matter of organizational data management implies, almost automatically, the concept of data warehousing as one of the most important pieces of decision support systems (DSS), as it supports integrated information management by aggregating all data formats and provisioning external systems consistent data content and flows, together with the metadata concept, as one of the ea…	2012	44785.3	45149.3		152-157											Bucharest Univ Economic Studies-Ase	Bucharest	English								Excluded	FTS	no_fulltext
42ITUSPP	conferencePaper	2014	Zhang, Yifei; Ke, Chunyan	Applied Technology in an Interactive System Design for ELT	Advanced Research on Material Science, Enviroment Science and Computer Science Iii	978-3-03835-011-8		10.4028/www.scientific.net/AMR.886.625	https://www.webofscience.com/wos/woscc/summary/ea96c423-e670-495a-b106-52b4b05fdbb5-5c75002f/relevance/1	Information applied technology has greatly promoted ELT efficiency by means of resources sharing, distributing and optimizing. In order to demonstrate how to construct a highly efficient teaching system, the paper starts with its remarkable characteristics, further to introduce its design principles, puts emphasis on its model design, which include activities analysis, activities design, rules de…	2014	44873.6	44873.6	44873.6	625-+			886								Trans Tech Publications Ltd	Durnten-Zurich	English					Web of Science Nextgen		ISSN: 1022-6680 WOS:000337849000139	Excluded	TAS	wrong_abbreviation
9M8HEMRN	journalArticle	2021	O'Brien, Ann; Stone, Dan N.	A Case Study in Managing the Analytics "Iceberg'': Data Cleaning and Management using Alteryx	Journal of Emerging Technologies in Accounting		1554-1908	10.2308/JETA-2020-037	https://www.webofscience.com/wos/woscc/summary/ea96c423-e670-495a-b106-52b4b05fdbb5-5c75002f/relevance/2	This case introduces accounting students to data management using a "no code'' approach. Many tools can be used for extract, transform, load (ETL) processes. Herein, we introduce ETL using Alteryx Designer, a market-leading tool for managing and manipulating data. In the case, students learn basic data cleaning and joining skills, explore key data management concepts including workflows and metad…	2021	44873.6	44873.6	44873.6	221-245		2	18		J. Emerg. Technol. Account.	A Case Study in Managing the Analytics "Iceberg''							English					Web of Science Nextgen		Place: Sarasota Publisher: Amer Accounting Assoc WOS:000843885100014	Excluded	TAS	wrong_focus
UWECND7I	journalArticle	2014	Lee, Wongoo; Lee, Minho; Choi, Yunsoo; Choi, Donghoon; Cho, Minhee; Song, Sa-kwang; Jung, Hanmin; Lee, DongHwi; Yoon, Hwamook	ETL-based interoperable data management system	Multimedia Tools and Applications		1380-7501	10.1007/s11042-013-1402-3	https://link.springer.com/article/10.1007/s11042-013-1402-3	An explosive increase of information and demand for inter-contents association knowledge has made clear the need for integrated contents management. With contents being managed in various ways, the issue of maintaining interoperability among data also has been a consistent concern. This paper proposes possible solutions for the integration of contents management and the unification of the managem…	2014-07	44873.6	45148.3		799-812		2	71		Multimed. Tools Appl.								English								Excluded	FTS	wrong_focus
NJESU8IT	conferencePaper	2018	Laadidi, Yassine; Bahaj, Mohamed	Simplification of OWL ontology sources for Data Warehousing	Proceedings of 2018 International Conference on Software Engineering and Information Management (icsim 2018) / Workshop 2018 International Conference on Big Data and Smart Computing (icbdsc 2018)	978-1-4503-5438-7		10.1145/3178461.3178483	https://www.webofscience.com/wos/woscc/summary/ea96c423-e670-495a-b106-52b4b05fdbb5-5c75002f/relevance/2	Nowadays, with the emergence of new web technologies, no one could deny the necessity of including such external data sources in the analysis process in order to provide the necessary knowledge for companies to improve their services and increase their profits. However, processing data in an open environment such as the web has become too difficult due to the diversity of distributed data sources…	2018	44873.6	44873.6	44873.6	77-81											Assoc Computing Machinery	New York	English					Web of Science Nextgen		WOS:000482949900014	Excluded	TAS	wrong_focus
RTNCNEPM	journalArticle	2019	Godinho, Tiago Marques; Lebre, Rui; Almeida, Joao Rafael; Costa, Carlos	ETL Framework for Real-Time Business Intelligence over Medical Imaging Repositories	Journal of Digital Imaging		0897-1889	10.1007/s10278-019-00184-5	https://www.webofscience.com/wos/woscc/summary/ea96c423-e670-495a-b106-52b4b05fdbb5-5c75002f/relevance/2	In the last decades, the amount of medical imaging studies and associated metadata has been rapidly increasing. Despite being mostly used for supporting medical diagnosis and treatment, many recent initiatives claim the use of medical imaging studies in clinical research scenarios but also to improve the business practices of medical institutions. However, the continuous production of medical ima…	2019-10	44873.6	45149.3	44873.6	870-879		5	32		J. Digit. Imaging								English					Web of Science Nextgen		Place: New York Publisher: Springer WOS:000486032400022	Excluded	TAS	wrong_focus
QJ8S7LUX	journalArticle	2017	Soylu, Ahmet; Giese, Martin; Schlatte, Rudolf; Jimenez-Ruiz, Ernesto; Kharlamov, Evgeny; Ozcep, Ozgur; Neuenstadt, Christian; Brandt, Sebastian	Querying industrial stream-temporal data: An ontology-based visual approach	Journal of Ambient Intelligence and Smart Environments		1876-1364	10.3233/AIS-160415	https://www.webofscience.com/wos/woscc/summary/ea96c423-e670-495a-b106-52b4b05fdbb5-5c75002f/relevance/2	An increasing number of sensors are being deployed in business-critical environments, systems, and equipment; and stream a vast amount of data. The operational efficiency and effectiveness of business processes rely on domain experts' agility in interpreting data into actionable business information. A domain expert has extensive domain knowledge but not necessarily skills and knowledge on databa…	2017	44873.6	44873.6	44873.6	77-95		1	9		J. Ambient Intell. Smart Environ.	Querying industrial stream-temporal data							English					Web of Science Nextgen		Place: Amsterdam Publisher: Ios Press WOS:000394151700008	Excluded	TAS	wrong_focus
ZNPLH6RI	conferencePaper	2016	Nijenhuis, Jan; Heijmans, Jeroen; den Breeje, Remco; Hazelebach, Rene; de Vreugd, Jan; Crowcombe, Will; Naron, Daniel; Fritz, Erik; Borghi, Guiseppe; Navarro, Ramon; Sillari, Luca; Sambenedetto, Enrico; Eder, Josef; Kamphues, Fred	Designing the primary mirror support for the E-ELT	Ground-Based and Airborne Telescopes Vi	978-1-5106-0191-8 978-1-5106-0192-5		10.1117/12.2232525	https://www.webofscience.com/wos/woscc/summary/ea96c423-e670-495a-b106-52b4b05fdbb5-5c75002f/relevance/2	Described is the M1 segment support, as designed by TNO in the period 2015-2016. The design has significantly changed and improved compared to the earlier designs. During the period 2009-2010 prototypes for the primary mirror support of the E-ELT have been developed. These have been extensively tested by ESO. Design improvement were found to be necessary, especially in the field of manufacturabil…	2016	44873.6	44873.6	44873.6	990616			9906								Spie-Int Soc Optical Engineering	Bellingham	English					Web of Science Nextgen		ISSN: 0277-786X Patent Number: 1 WOS:000387731100037	Excluded	TAS	wrong_abbreviation
FM2XU9NE	conferencePaper	2016	Chmielewski, Mariusz; Stapor, Piotr	Medical Data Unification Using Ontology-Based Semantic Model Structural Analysis	Information Systems Architecture and Technology, Isat 2015, Pt Iii	978-3-319-28564-1 978-3-319-28562-7		10.1007/978-3-319-28564-1_12	https://www.webofscience.com/wos/woscc/summary/ea96c423-e670-495a-b106-52b4b05fdbb5-5c75002f/relevance/2	In the paper we will present a cohesive view on medical data integration and migration mechanisms for providing and maintaining a medical system inter-operability. It is well known, that despite very well defined semantics, the medical domain utilizes many data formats, and various data records along with domain values (datatypes and enumerations). Therefore, in healthcare systems, the integratio…	2016	44873.6	44873.6	44873.6	139-151			431								Springer-Verlag Berlin	Berlin	English					Web of Science Nextgen		ISSN: 2194-5357 WOS:000378553900012	Excluded	TAS	wrong_focus
3XUJRQ36	journalArticle	2019	Azeroual, Otmane; Saake, Gunter; Abuosba, Mohammad	ETL Best Practices for Data Quality Checks in RIS Databases	Informatics-Basel			10.3390/informatics6010010	https://www.webofscience.com/wos/woscc/summary/ea96c423-e670-495a-b106-52b4b05fdbb5-5c75002f/relevance/2	The topic of data integration from external data sources or independent IT-systems has received increasing attention recently in IT departments as well as at management level, in particular concerning data integration in federated database systems. An example of the latter are commercial research information systems (RIS), which regularly import, cleanse, transform and prepare the analysis resear…	2019-03	44873.6	44873.6	44873.6	10		1	6		Informatics-Basel								English					Web of Science Nextgen		Place: Basel Publisher: Mdpi WOS:000493179200009	Excluded	TAS	only_etl_elt
TPGTCRUL	journalArticle	2017	Gerlach, David	Reading and spelling difficulties in the ELT classroom	Elt Journal		0951-0893	10.1093/elt/ccw088	https://www.webofscience.com/wos/woscc/summary/ea96c423-e670-495a-b106-52b4b05fdbb5-5c75002f/relevance/2	Learners with reading and/or spelling difficulties (RSD) generally also show severe problems in learning EFL. Taking into consideration several observational and interventional studies, this article illustrates some practical and pragmatic means of identifying RSD, and provides possible solutions when addressing these difficulties in ELT classrooms. Among these approaches are the explicit teachin…	2017-07	44873.6	44873.6	44873.6	295-304		3	71		ELT J.								English					Web of Science Nextgen		Place: Oxford Publisher: Oxford Univ Press WOS:000405512500003	Excluded	TAS	wrong_abbreviation
VMRDZPKE	journalArticle	2018	Alizadeh, Iman	Exploring language learners' perception of the effectiveness of an English Language Teaching (ELT) program in Iran	Cogent Education		2331-186X	10.1080/2331186X.2018.1553652	https://www.webofscience.com/wos/woscc/summary/ea96c423-e670-495a-b106-52b4b05fdbb5-5c75002f/relevance/2	This study aimed to explore the effectiveness of an English Language Teaching (ELT) program at a language institute in Iran from learners' perspective. Qualitative and quantitative data were collected using a questionnaire and semi-structured interviews. The analysis of the quantitative data showed that the learners found the reading, writing, listening, vocabulary, and grammar materials they rec…	43101	44873.6	44873.6	44873.6	1553652		1	5		Cogent Educ.								English					Web of Science Nextgen		Place: Oslo Publisher: Taylor & Francis As WOS:000624910600001	Excluded	TAS	wrong_abbreviation
5F3VR3XQ	conferencePaper	2018	Tute, Erik; Steiner, Jochen	Modeling of ETL-Processes and Processed Information in Clinical Data Warehousing	Health Informatics Meets Ehealth	978-1-61499-858-7 978-1-61499-857-0		10.3233/978-1-61499-858-7-204	https://ebooks.iospress.nl/volumearticle/48983	Background: Literature describes a big potential for reuse of clinical patient data. A clinical data warehouse (CDWH) is a means for that. Objectives: To support management and maintenance of processes extracting, transforming and loading (ETL) data into CDWHs as well as to ease reuse of metadata between regular IT-management, CDWH and secondary data users by providing a modeling approach. Method…	2018	44873.6	45148.3		204-211			248								Ios Press	Amsterdam	English								Excluded	FTS	wrong_focus
2DDKISFN	journalArticle	2015	Mate, Sebastian; Koepcke, Felix; Toddenroth, Dennis; Martin, Marcus; Prokosch, Hans-Ulrich; Buerkle, Thomas; Ganslandt, Thomas	Ontology-Based Data Integration between Clinical and Research Systems	Plos One		1932-6203	10.1371/journal.pone.0116656	https://journals.plos.org/plosone/article?id=10.1371/journal.pone.0116656	Data from the electronic medical record comprise numerous structured but uncoded elements, which are not linked to standard terminologies. Reuse of such data for secondary research purposes has gained in importance recently. However, the identification of relevant data elements and the creation of database jobs for extraction, transformation and loading (ETL) are challenging: With current methods…	42018	44610.3	45149.3		e0116656		1	10		PLoS One								English								Included
BWDD2MTH	journalArticle	2021	Ibeth Barbosa-Santillan, Liliana; Jaime Sanchez-Escobar, Juan; Francisco Barbosa-Santillan, Luis; Meneses-Viveros, Amilcar; Gao, Zhan; Cesar Roa-Gil, Julio; Leon-Paredes, Gabriel A.	Streaming of Global Navigation Satellite System Data from the Global System of Navigation	International Journal of Advanced Computer Science and Applications		2158-107X		https://www.webofscience.com/wos/woscc/summary/ea96c423-e670-495a-b106-52b4b05fdbb5-5c75002f/relevance/2	The Big Data phenomenon has driven a revolution in data and has provided competitive advantages in business and science domains through data analysis. By Big Data, we mean the large volumes of information generated at high speeds from various information sources, including social networks, sensors for multiple devices, and satellites. One of the main problems in real applications is the extractio…	2021-02	44785.3	45149.3	44873.6	773-783		2	12		Int. J. Adv. Comput. Sci. Appl.								English					Web of Science Nextgen		Place: West Yorkshire Publisher: Science & Information Sai Organization Ltd WOS:000630189900098	Excluded	TAS	only_metadata
HTZ6A98U	journalArticle	2018	Ozyurt, Ibrahim Burak; Grethe, Jeffrey S.	Foundry: a message-oriented, horizontally scalable ETL system for scientific data integration and enhancement	Database-the Journal of Biological Databases and Curation		1758-0463	10.1093/database/bay130	https://pubmed.ncbi.nlm.nih.gov/30576493/	Data generated by scientific research enables further advancement in science through reanalyses and pooling of data for novel analyses. With the increasing amounts of scientific data generated by biomedical research providing researchers with more data than they have ever had access to, finding the data matching the researchers' requirements continues to be a major challenge and will only grow mo…	43451	44873.6	45149.3		bay130					Database								English								Included
MVT6DRNA	conferencePaper	2017	Puonti, Mikko; Raitalaakso, Timo; Aho, Timo; Mikkonen, Tommi	Automating Transformations in Data Vault Data Warehouse Loads	Information Modelling and Knowledge Bases Xxviii	978-1-61499-720-7 978-1-61499-719-1		10.3233/978-1-61499-720-7-215	https://www.researchgate.net/publication/320021510_Automating_Transformations_in_Data_Vault_Data_Warehouse_Loads	Data warehousing is a process of integrating multiple data sources into one for, e.g., reporting purposes. An emerging modeling technique for this is the data vault method. The use of data vault creates many structurally similar data processing modifications in the transform phase of ETL work. Is it possible to automate the creation of transformations? Based on our study, the answer is mostly aff…	2017	44873.6	45145.4	44873.6	215-230			292								Ios Press	Amsterdam	English					Web of Science Nextgen		ISSN: 0922-6389 WOS:000402391600016	Included
JTTPWL4F	journalArticle	2015	Martinelli, M.; Calabrese, E.; Martins, C. J. a. P.	E-ELT constraints on runaway dilaton scenarios	Journal of Cosmology and Astroparticle Physics		1475-7516	10.1088/1475-7516/2015/11/030	https://www.webofscience.com/wos/woscc/summary/ea96c423-e670-495a-b106-52b4b05fdbb5-5c75002f/relevance/2	We use a combination of simulated cosmological probes and astrophysical tests of the stability of the fi ne-structure constant ff, as expected from the forthcoming European Extremely Large Telescope (E-ELT), to constrain the class of string-inspired runaway dilaton models of Damour, Piazza and Veneziano. We consider three di ff erent scenarios for the dark sector couplings in the model and discus…	2015-11	44873.6	44873.6	44873.6	30		11			J. Cosmol. Astropart. Phys.								English					Web of Science Nextgen		Place: Bristol Publisher: Iop Publishing Ltd WOS:000365821200031	Excluded	TAS	wrong_abbreviation
ACDCDAM2	journalArticle	2014	Kluska-Nawarecka, S.; Wilk-Kolodziejczyk, D.; Dajda, J.; Macura, M.; Regulski, K.	Computer-Assisted Integration of Knowledge in the Context of Identification of the Causes of Defects in Castings	Archives of Metallurgy and Materials		1733-3490	10.2478/amm-2014-0124	https://www.webofscience.com/wos/woscc/summary/ea96c423-e670-495a-b106-52b4b05fdbb5-5c75002f/relevance/2	The paper outlines the rules of creating diagnostic tasks scenarios in determining the causes of defects in castings. The paper presents as well the rules of operation of the computer system for data integration based on Extract-Trasform- Load technology, and a description of prototype implementation of this system, also examples of the tests that was carried out.	2014	44873.6	44873.6	44873.6	743-746		2	59		Arch. Metall. Mater.								English					Web of Science Nextgen		Place: Warszawa Publisher: Polska Akad Nauk, Polish Acad Sciences, Inst Metall & Mater Sci Pas WOS:000338782000052	Excluded	TAS	only_etl_elt
4XGSIXC4	journalArticle	2020	Corcho, Oscar; Priyatna, Freddy; Chaves-Fraga, David	Towards a new generation of ontology based data access	Semantic Web		1570-0844	10.3233/SW-190384	https://doi.org/10.3233/SW-190384	Ontology Based Data Access (OBDA) refers to a range of techniques, algorithms and systems that can be used to deal with the heterogeneity of data that is common inside many organisations as well as in inter-organisational settings and more openly on the Web. In OBDA, ontologies are used to provide a global view over multiple local datasets; and mappings are commonly used to describe the relations…	2020	44785.4	45149.3		153-160		1	11		Semant. Web								English								Excluded	FTS	wrong_focus
QP6SHB5R	journalArticle	2022	Wang, Bing	Research on the Value Orientation of ELT Integration Based on Data Mining under the Background of Megadata	Mathematical Problems in Engineering		1024-123X	10.1155/2022/6774977	https://www.webofscience.com/wos/woscc/summary/ea96c423-e670-495a-b106-52b4b05fdbb5-5c75002f/relevance/2	The research on the value orientation of ELT integration reflects the significance in the implementation and teaching of English courses. Based on the continuous development of metadata technology, this paper studies the value orientation of ELT integration based on DM. This paper interprets the characteristics and applications of megadata and analyzes the multiple challenges faced by ELT in the …	44674	44873.6	44873.6	44873.6	6774977			2022		Math. Probl. Eng.								English					Web of Science Nextgen		Place: London Publisher: Hindawi Ltd WOS:000793377900007	Excluded	TAS	wrong_abbreviation
4VLHW438	conferencePaper	2016	Liu, Qinan	A Design of ETL for the Construction of Traffic Network Based on Big Data	3rd International Conference on Applied Engineering	978-88-95608-43-3		10.3303/CET1651076	https://www.webofscience.com/wos/woscc/summary/ea96c423-e670-495a-b106-52b4b05fdbb5-5c75002f/relevance/2	Intelligent traffic management system based on big data is the trend of the development of the transportation system. It integrates information technology, wireless communication technology, computer technology, sensor technology and other advanced technologies to form a comprehensive and efficient integrated traffic management system. Traffic system based on big data needs to deal with a large n…	2016	44873.6	44873.6	44873.6	451-456			51								Aidic Servizi Srl	Milano	English					Web of Science Nextgen		ISSN: 2283-9216 WOS:000383266600076	Excluded	TAS	only_metadata
DCK3VKGF	journalArticle	2015	Waters, Alan	'Orwellian' Discourse in ELT: a Threat to Professional Diversity	Relc Journal		0033-6882	10.1177/0033688214555354	https://www.webofscience.com/wos/woscc/summary/ea96c423-e670-495a-b106-52b4b05fdbb5-5c75002f/relevance/2	The diversity of opinion about pedagogy within ELT (English Language Teaching) makes it essential that its professional discourse is sufficiently inclusive. However, this often fails to occur because ELT professional discussion is frequently too 'Orwellian' in nature, i.e. behaves in a manner resembling the political structures in the novel 'Nineteen Eighty-Four' (Orwell, 1949). For example, a fo…	2015-04	44873.6	44873.6	44873.6	53-59		1	46		RELC J.	'Orwellian' Discourse in ELT							English					Web of Science Nextgen		Place: London Publisher: Sage Publications Ltd WOS:000364473200005	Excluded	TAS	wrong_abbreviation
TU8EKQVK	journalArticle	2022	Wagholikar, Kavishwar B.; Ainsworth, Layne; Zelle, David; Chaney, Kira; Mendis, Michael; Klann, Jeffery; Blood, Alexander J.; Miller, Angela; Chulyadyo, Rupendra; Oates, Michael; Gordon, William J.; Aronson, Samuel J.; Scirica, Benjamin M.; Murphy, Shawn N.	I2b2-etl: Python application for importing electronic health data into the informatics for integrating biology and the bedside platform	Bioinformatics		1367-4803	10.1093/bioinformatics/btac595	https://www.webofscience.com/wos/woscc/summary/ea96c423-e670-495a-b106-52b4b05fdbb5-5c75002f/relevance/2	Motivation: The i2b2 platform is used at major academic health institutions and research consortia for querying for electronic health data. However, a major obstacle for wider utilization of the platform is the complexity of data loading that entails a steep curve of learning the platform's complex data schemas. To address this problem, we have developed the i2b2-etl package that simplifies the d…	44848	44873.6	45149.3	44873.6	4833-4836		20	38		Bioinformatics	I2b2-etl							English					Web of Science Nextgen		Place: Oxford Publisher: Oxford Univ Press WOS:000853180400001	Excluded	TAS	wrong_focus
CQVJJ4UE	journalArticle	2022	Tamanyu, Yoichiro	Tax Rules to Prevent Expectations-Driven Liquidity Traps	Macroeconomic Dynamics		1365-1005	10.1017/S136510052000067X	https://www.webofscience.com/wos/woscc/summary/ea96c423-e670-495a-b106-52b4b05fdbb5-5c75002f/relevance/2	Multiple equilibria arise in standard New Keynesian models when the nominal interest rate is set according to the Taylor rule and constrained by a zero lower bound (ZLB). One of these equilibria is deflationary and referred to as an expectations-driven liquidity trap (ELT) as it arises because of the de-anchoring of inflation expectations. This study demonstrates that a simple tax rule responding…	2022-09	44873.6	44873.6	44873.6	1564-1587		6	26		Macroecon. Dyn.								English					Web of Science Nextgen		Place: New York Publisher: Cambridge Univ Press WOS:000775805100001	Excluded	TAS	wrong_abbreviation
ZQ5N6K9Q	conferencePaper	2013	Janecka, Karel; Cerba, Otakar; Jedlicka, Karel; Jezek, Jan	Towards Interoperability of Spatial Planning Data: 5-Steps Harmonization Framework	Geoconference on Informatics, Geoinformatics and Remote Sensing - Conference Proceedings, Vol I	978-954-91818-9-0			https://www.researchgate.net/publication/268464844_TOWARDS_INTEROPERABILITY_OF_SPATIAL_PLANNING_DATA_5-STEPS_HARMONIZATION_FRAMEWORK	The article describes the 5-steps harmonization framework a complex attitude to the harmonization of spatial planning data as the importance of this process is still rapidly increasing. The reason is building of spatial data infrastructures and sharing of data coming from various resources in an unified structure. The principles shown in the article are generally valid, in this particular case th…	2013	44873.6	45145.4		1005-1016											Stef92 Technology Ltd		English								Included
68PPAGB6	conferencePaper	2017	Calvanese, Diego; Kalayci, Tahir Emre; Montali, Marco; Tinella, Stefano	Ontology-Based Data Access for Extracting Event Logs from Legacy Data: The onprom Tool and Methodology	Business Information Systems (bis 2017)	978-3-319-59336-4 978-3-319-59335-7		10.1007/978-3-319-59336-4_16	https://www.webofscience.com/wos/woscc/summary/ea96c423-e670-495a-b106-52b4b05fdbb5-5c75002f/relevance/2	Process mining aims at discovering, monitoring, and improving business processes by extracting knowledge from event logs. In this respect, process mining can be applied only if there are proper event logs that are compatible with accepted standards, such as extensible event stream (XES). Unfortunately, in many real world set-ups, such event logs are not explicitly given, but instead are implicitl…	2017	44873.6	44873.6	44873.6	220-236			288			Ontology-Based Data Access for Extracting Event Logs from Legacy Data					Springer-Verlag Berlin	Berlin	English					Web of Science Nextgen		ISSN: 1865-1348 WOS:000452527700016	Excluded	TAS	wrong_focus
P6LA3STL	conferencePaper	2017	Ferrari, Luca	Dealing with Velocity and Variety in the Acquisition of Heterogeneous Sensor Data	Knowledge Engineering and Knowledge Management	978-3-319-58694-6 978-3-319-58693-9		10.1007/978-3-319-58694-6_35	https://www.webofscience.com/wos/woscc/summary/ea96c423-e670-495a-b106-52b4b05fdbb5-5c75002f/relevance/2	ETL (Extraction-Transform-Load) tools, traditionally developed to operate offline, need to be enhanced to deal with various, fast, big and fresh data and be executed on the edge of the network during the acquisition process. In this dissertation we wish to develop facilities that from one side make easy, scalable and controllable the development of data acquisition plans that can be executed on t…	2017	44873.6	44873.6	44873.6	224-229			10180								Springer International Publishing Ag	Cham	English					Web of Science Nextgen		ISSN: 0302-9743 WOS:000428943000037	Excluded	TAS	wrong_focus
HI62DEYV	journalArticle	2022	Souibgui, Manel; Atigui, Faten; Ben Yahia, Sadok; Cherfi, Samira Si-Said	An embedding driven approach to automatically detect identifiers and references in document stores	Data & Knowledge Engineering		0169-023X	10.1016/j.datak.2022.102003	https://www.webofscience.com/wos/woscc/summary/ea96c423-e670-495a-b106-52b4b05fdbb5-5c75002f/relevance/2	NoSQL stores have become ubiquitous since they offer a new cost-effective and schema-free system. Although NoSQL systems are widely accepted today, Business Intelligence & Analytics (BI&A) wields relational data sources. Exploiting schema-free data for analytical purposes is a challenge since it requires reviewing all the BI&A phases, particularly the Extract-Transform Load (ETL) process, to fit …	2022-05	44873.6	44873.6	44873.6	102003			139		Data Knowl. Eng.								English					Web of Science Nextgen		Place: Amsterdam Publisher: Elsevier WOS:000798803300008	Excluded	TAS	only_etl_elt
WRTS437F	journalArticle	2019	Proshkina, Olga Vladimirovna; Efremova, Oksana Ilinichna	The Periodic Process of the Teacher Burnout in ELT Classrooms	Journal of Research in Applied Linguistics		2345-3303	10.22055/RALS.2019.15368	https://www.webofscience.com/wos/woscc/summary/ea96c423-e670-495a-b106-52b4b05fdbb5-5c75002f/relevance/2	As a result of working in a stressful working environment, people commonly face "burnout". Burnout refers to negative consequences associated with chronic job stress and it likely occurs in anyone who works with people in some capacity. Hence, it would be fair to say that burnout is not a phenomenon associated exclusively with any particular human service population. As they deal with teaching to…	2019	44873.6	44873.6	44873.6	1270-1281			10		J. Res. Appl. Linguist.								English					Web of Science Nextgen		Place: Ahvaz Publisher: Shahid Chamran Univ Ahvaz, Iran WOS:000520842700101	Excluded	TAS	wrong_abbreviation
RBUPXLIX	conferencePaper	2016	Shigarov, Alexey O.; Paramonov, Viacheslav V.; Belykh, Polina V.; Bondarev, Alexander I.	Rule-Based Canonicalization of Arbitrary Tables in Spreadsheets	Information and Software Technologies, Icist 2016	978-3-319-46254-7 978-3-319-46253-0		10.1007/978-3-319-46254-7_7	https://www.webofscience.com/wos/woscc/summary/ea96c423-e670-495a-b106-52b4b05fdbb5-5c75002f/relevance/2	Arbitrary tables presented in spreadsheets can be an important data source in business intelligence. However, many of them have complex layouts that hinder the process of extracting, transforming, and loading their data in a database. The paper is devoted to the issues of rule-based data transformation from arbitrary tables presented in spreadsheets to a structured canonical form that can be load…	2016	44873.6	44873.6	44873.6	78-91			639								Springer-Verlag Berlin	Berlin	English					Web of Science Nextgen		ISSN: 1865-0929 WOS:000392266800007	Excluded	TAS	wrong_focus
P5ET637E	journalArticle	2018	Boukhari, Ilyes; Jean, Stephane; Ait-Sadoune, Idir; Bellatreche, Ladjel	The role of user requirements in data repository design	International Journal on Software Tools for Technology Transfer		1433-2779	10.1007/s10009-016-0443-0	https://www.webofscience.com/wos/woscc/summary/ea96c423-e670-495a-b106-52b4b05fdbb5-5c75002f/relevance/2	Requirements engineering plays a crucial role in the development process of an information system as it aims at providing a complete and accurate requirement specification. In the life cycle of a Data Repository (DR) such as a database or a data warehouse, the requirements are mainly used to define the conceptual model once they have been identified from the informal specification. In this paper,…	2018-02	44873.6	44873.6	44873.6	19-34		1	20		Int. J. Softw. Tools Technol. Transf.								English					Web of Science Nextgen		Place: Heidelberg Publisher: Springer Heidelberg WOS:000423346100002	Excluded	TAS	wrong_focus
9UBEMH78	conferencePaper	2012	Arthofer, K.; Girardi, D.; Giretzlehner, M.	An Ontology-Based System for Extraction, Transformation and Stoarge of Data in Hospitals		978-3-85403-289-2			https://www.webofscience.com/wos/woscc/full-record/WOS:000321566500019	Valid data analysis strongly depends on the quality of the underlying data. Unfortunately, hospitals are facing massive drawbacks especially when it comes to semantic data quality. We developed a semantic ETL system called OBIK, which could already proof its ability to improve semantic data quality for data analysis. We point out the problem of data quality in hospitals and describe the OBIK syst…	2012	44873.6	45148.3		123-129											Osterreichische Computer Gesellschaft-Ocg		German								Excluded	FTS	no_fulltext
KL2I2BXU	journalArticle		DeBellis, Michael; Dutta, Biswanath	From ontology to knowledge graph with agile methods: the case of COVID-19 CODO knowledge graph	International Journal of Web Information Systems		1744-0084	10.1108/IJWIS-03-2022-0047	https://www.webofscience.com/wos/woscc/summary/ea96c423-e670-495a-b106-52b4b05fdbb5-5c75002f/relevance/2	Purpose The purpose of this paper is to describe the CODO ontology (COviD-19 Ontology) that captures epidemiological data about the COVID-19 pandemic in a knowledge graph that follows the FAIR principles. This study took information from spreadsheets and integrated it into a knowledge graph that could be queried with SPARQL and visualized with the Gruff tool in AllegroGraph. Design/methodology/ap…		44873.6	44873.6	44873.6						Int. J. Web Inf. Syst.	From ontology to knowledge graph with agile methods							English					Web of Science Nextgen		Place: Bingley Publisher: Emerald Group Publishing Ltd WOS:000863574600001	Excluded	TAS	wrong_focus
2AQ7P6RD	conferencePaper	2018	Kaida, A. Y.; Golosova, M. V.; Grigorieva, M. A.; Gubin, M. Y.	Development of DKB ETL module in case of data conversion	International Conference Information Technologies in Business and Industry 2018, Pts 1-4			10.1088/1742-6596/1015/3/032055	https://www.webofscience.com/wos/woscc/summary/ea96c423-e670-495a-b106-52b4b05fdbb5-5c75002f/relevance/2	Modern scientific experiments involve the producing of huge volumes of data that requires new approaches in data processing and storage. These data themselves, as well as their processing and storage, are accompanied by a valuable amount of additional information, called metadata, distributed over multiple informational systems and repositories, and having a complicated, heterogeneous structure. …	2018	44873.6	44873.6	44873.6	32055			1015								Iop Publishing Ltd	Bristol	English					Web of Science Nextgen		ISSN: 1742-6588 WOS:000446952000074	Excluded	TAS	wrong_focus
2XNVBBZY	conferencePaper	2017	Wang, Jinlin; Zhang, Hongli; Fang, Binxing; Wang, Xing; Ye, Lin	A survey on data cleaning methods in cyberspace	2017 Ieee Second International Conference on Data Science in Cyberspace (dsc)	978-1-5386-1600-0		10.1109/DSC.2017.45	https://www.webofscience.com/wos/woscc/summary/ea96c423-e670-495a-b106-52b4b05fdbb5-5c75002f/relevance/2	Cyberspace offers users and information communication systems the opportunity to interact with each other for business. Data, as the carrier of information, represents the processing content of different business work. In order to improve the quality of data, data cleaning plays an important role in various cyberspace scenarios, such as RFID and sensor, ETL process etc. This paper presents a surv…	2017	44873.6	45142.3	44873.6	74-81											Ieee	New York	English					Web of Science Nextgen		WOS:000426956800011	Excluded	TAS	wrong_focus
A7PVZFY8	conferencePaper	2016	de Cesare, Sergio; Foy, George; Lycett, Mark	4D-SETL A Semantic Data Integration Framework	Proceedings of the 18th International Conference on Enterprise Information Systems, Vol 1 (iceis)	978-989-758-187-8		10.5220/0005822501270134	https://www.scitepress.org/Papers/2016/58225/58225.pdf	Although successfully employed as the foundation for a number of large-scale government and energy industry projects, foundational ontologies have not been widely adopted within mainstream Enterprise Systems (ES) data integration practice. However, as the closed-worlds of ES are opened to Internet scale data sources, there is an emerging need to better understand the semantics of such data and ho…	2016	44873.6	45145.4	44873.6	127-134											Scitepress	Setubal	English					Web of Science Nextgen		WOS:000393155500011	Included
J9T2AHIV	conferencePaper	2018	Moreux, Jean-Philippe; Chiron, Guillaume	Hybrid Image Retrieval in Digital Libraries A Large Scale Multicollection Experimentation of Deep Learning Techniques	Digital Libraries for Open Knowledge, Tpdl 2018	978-3-030-00066-0 978-3-030-00065-3		10.1007/978-3-030-00066-0_39	https://www.webofscience.com/wos/woscc/summary/ea96c423-e670-495a-b106-52b4b05fdbb5-5c75002f/relevance/2	While digital heritage libraries historically took advantage of OCR to index their printed collections, the access to iconographic resources has not progressed in the same way, and the latter remain in the shadows. Today, it would be possible to make better use of these resources, especially by leveraging the illustrations recognized thanks to the OCR produced during the last two decades. This wo…	2018	44873.6	44873.6	44873.6	354-358			11057								Springer International Publishing Ag	Cham	English					Web of Science Nextgen		ISSN: 0302-9743 WOS:000476923600039	Excluded	TAS	only_etl_elt
Y44LLZ7J	journalArticle	2021	Tohidian, Iman; Nodooshan, Saeed Ghiasi	Teachers' engagement within educational policies and decisions improves classroom practice: The case of Iranian ELT school teachers	Improving Schools		1365-4802	10.1177/1365480220906625	https://www.webofscience.com/wos/woscc/summary/ea96c423-e670-495a-b106-52b4b05fdbb5-5c75002f/relevance/2	Teachers and students are the main stakeholders of educational policies in the states; hence, the higher order policies, rules, and regulations must be in alignment with their rights, values, ideologies, needs, competencies, and peculiarities of each region and district. In such a case, the classroom practice will be improved and more promising outputs will be obtained. Iranian previous language …	2021-03	44873.6	44873.6	44873.6	33-46		1	24		Improv. Sch.	Teachers' engagement within educational policies and decisions improves classroom practice							English					Web of Science Nextgen		Place: London Publisher: Sage Publications Ltd WOS:000518169800001	Excluded	TAS	wrong_abbreviation
JZ5285FH	journalArticle	2013	Rigod, Boris	TBT-Plus Rules in Preferential Trade Agreements	Legal Issues of Economic Integration		1566-6573		https://www.webofscience.com/wos/woscc/summary/ea96c423-e670-495a-b106-52b4b05fdbb5-5c75002f/relevance/3	The subject of this article is the technical barriers to trade (TBT) provisions in preferential trade agreements (PTAs). More precisely, it inquires into TBT provisions in PTAs that go beyond the scope of the rules enshrined in the World Trade Organization's (WTO) TBT Agreement. To this end, it aims to answer three questions. First, what kind of new TBT rules do modern PTAs contain? Second, what …	2013	44873.6	44873.6	44873.6	247-270		3	40		Leg. Iss. Econ. Integr.								English					Web of Science Nextgen		Place: Alphen Aan Den Rijn Publisher: Kluwer Law Int WOS:000437129600004	Excluded	TAS	wrong_abbreviation
LZ6RRBYD	journalArticle	2014	Chee, Chin-Hoong; Yeoh, William; Gao, Shijia; Richards, Gregory	Improving Business Intelligence Traceability and Accountability: An Integrated Framework of BI Product and Metacontent Map	Journal of Database Management		1063-8016	10.4018/jdm.2014070102	https://www.igi-global.com/gateway/article/118087	A Business Intelligence (BI) system provides users with multi-dimensional information (a so-called 'BI product') to support decision-making. However, existing BI systems overlook the lineage metadata which supports individual data quality dimensions such as data believability and ease of understanding. Using a design science research paradigm, this paper proposes and develops an integrated framew…	2014-09	44873.6	45148.3		28-47		3	25										English								Excluded	FTS	wrong_focus
ESWG8YG7	conferencePaper	2022	Hilali, Intissar; Arfaoui, Nouha; Ejbali, Ridha	A New Approach for Integrating Data into Big Data Warehouse	Fourteenth International Conference on Machine Vision (icmv 2021)	978-1-5106-5045-9 978-1-5106-5044-2		10.1117/12.2623069	https://www.spiedigitallibrary.org/conference-proceedings-of-spie/12084/2623069/A-new-approach-for-integrating-data-into-big-data-warehouse/10.1117/12.2623069.full	ETL process is responsible of the integration of data into the data warehouse. It is about extracting data from different sources, transforming it to deliver quality data of value for analysis, and loading it into the warehouse. In this context, we propose a new approach called Mapping-ELT (M-ELT) is suggested to deal with ELT basic operations and take into account the semantic heterogeneity. In …	2022	44873.6	45145.4		120841M			12084								Spie-Int Soc Optical Engineering		English								Included
MLM2S7LB	conferencePaper	2018	Samoylov, Alexey; Sergeev, Nikolay; Kucherova, Margarita; Denisov, Boris	Methodology of Big Data Integration from A Priori Unknown Heterogeneous Data Sources	Proceedings of 2018 the 2nd International Conference on Computer Science and Artificial Intelligence (csai 2018) / 2018 the 10th International Conference on Information and Multimedia Technology (icimt 2018)	978-1-4503-6606-9		10.1145/3297156.3297249	https://www.webofscience.com/wos/woscc/summary/ea96c423-e670-495a-b106-52b4b05fdbb5-5c75002f/relevance/3	The success of data preparation for Big Data analytics directly depends on the quality of data integration from heterogeneous data sources. Extract, Transform and Load (ETL) systems have proved to be an efficient solution for this task. But to the moment, in the stages of data selection, definition of extraction rules and transformation, the decision is usually made exclusively by a data speciali…	2018	44873.6	44873.6	44873.6	131-135											Assoc Computing Machinery	New York	English					Web of Science Nextgen		WOS:000469786300025	Excluded	TAS	wrong_focus
MFUDMZFD	journalArticle	2018	Brkic, Ljiljana; Mekterovic, Igor	A Time-Constrained Algorithm for Integration Testing in a Data Warehouse Environment	Information Technology and Control		1392-124X	10.5755/j01.itc.47.1.18171	https://www.webofscience.com/wos/woscc/summary/ea96c423-e670-495a-b106-52b4b05fdbb5-5c75002f/relevance/3	A data warehouse should be tested for data quality on regular basis, preferably as a part of each ETL cycle. That way, a certain degree of confidence in the data warehouse reports can be achieved, and it is generally more likely to timely correct potential data errors. In this paper, we present an algorithm primarily intended for integration testing in the data warehouse environment, though more …	2018	44785.3	45142.3	44873.6	45778		1	47		Inf. Technol. Control								English					Web of Science Nextgen		Place: Kaunas Publisher: Kaunas Univ Technology WOS:000427429600001	Excluded	TAS	wrong_focus
BXPA9XW7	journalArticle	2012	Atigui, Faten; Ravat, Franck; Teste, Olivier; Zurfluh, Gilles	Joint modeling of data and processes for the implementation of warehousing schemes	Journal of Decision Systems		1246-0125	10.1080/12460125.2012.677641	https://www.tandfonline.com/doi/full/10.1080/12460125.2012.677641	During the last few years, several frameworks have dealt with Data Warehousing (DW) design issues. Most of these frameworks provide partial answers that focus either on multidimensional modelling (MD) or on Extraction-Transformation-Loading modelling (ETL). However, less attention has been given neither to unifying both modelling issues into a single structured framework nor to automating the war…	2012	44873.6	45148.3		27-49		1	21		J. Decis. Syst.								French								Excluded	FTS	foreign_language
IYUZXIJ9	journalArticle	2013	Ceyhan, Nejla Gezmis	The Efficiency of Planned Focus on Form on the Success in Elt	Modern Journal of Language Teaching Methods		2251-6204		https://www.webofscience.com/wos/woscc/summary/ea96c423-e670-495a-b106-52b4b05fdbb5-5c75002f/relevance/3	In the context of this research, it is intended to treat and assess a grammar teaching method that results in grammatical accuracy and fluency simultaneously as a reply to the question of "What kind of grammar teaching method should be used in ELT?". It is thought that it is useful to use a model which supplies consciousness in forms and which stresses meaning and usage. Thus, it is aimed to inve…	2013-06	44873.6	44873.6	44873.6	84-99		2	3		Mod. J. Lang. Teach. Methods								English					Web of Science Nextgen		Place: Mashhad Publisher: Modern Journal Language Teaching Methods WOS:000215824000007	Excluded	TAS	wrong_abbreviation
FVTEQTE2	journalArticle	2020	Romero, Oscar; Wrembel, Robert; Song, Il-Yeol	An Alternative View on Data Processing Pipelines from the DOLAP 2019 Perspective	Information Systems		0306-4379	10.1016/j.is.2019.101489	https://www.webofscience.com/wos/woscc/summary/ea96c423-e670-495a-b106-52b4b05fdbb5-5c75002f/relevance/3	Data science requires constructing data processing pipelines (DPPs), which span diverse phases such as data integration, cleaning, pre-processing, and analysis. However, current solutions lack a strong data engineering perspective. As consequence, DPPs are error-prone, inefficient w.r.t. human efforts, and inefficient w.r.t. execution time. We claim that DPP design, development, testing, deployme…	2020-09	44873.6	44873.6	44873.6	101489			92		Inf. Syst.								English					Web of Science Nextgen		Place: Oxford Publisher: Pergamon-Elsevier Science Ltd WOS:000548664400004	Excluded	TAS	wrong_content
GQAVMNXR	journalArticle		Lu, Luke	Exploring Singlish as a Pedagogical Resource in the ELT Classroom: Implementing Bidialectal Pedagogy in Singapore	Tesol Quarterly		0039-8322	10.1002/tesq.3148	https://www.webofscience.com/wos/woscc/summary/ea96c423-e670-495a-b106-52b4b05fdbb5-5c75002f/relevance/3	Despite the prevalence of Singlish use among the Singaporean public, the vernacular is often seen as "bad English" without rules and grammar, or cast as an impediment to learning the standard register (Wee, 2005). This rhetoric is reproduced by the state (Chang, 2016), often involving the fear that speakers are unable to distinguish and deploy the two varieties appropriately. It is therefore unsu…		44873.6	44873.6	44873.6						Tesol Q.	Exploring Singlish as a Pedagogical Resource in the ELT Classroom							English					Web of Science Nextgen		Place: Hoboken Publisher: Wiley WOS:000786532800001	Excluded	TAS	wrong_abbreviation
235WMDR4	journalArticle		Jain, Sarika	Product discovery utilizing the semantic data model	Multimedia Tools and Applications		1380-7501	10.1007/s11042-022-13804-0	https://www.webofscience.com/wos/woscc/summary/ea96c423-e670-495a-b106-52b4b05fdbb5-5c75002f/relevance/3	Most of the existing techniques to product discovery and recommendations rely on syntactic approaches, thus ignoring valuable and specific semantic information of the underlying standards during the process. The product data comes from different heterogeneous sources and formats (text and multimedia) giving rise to the problem of interoperability. Above all, due to the continuously increasing inf…		44873.6	44873.6	44873.6						Multimed. Tools Appl.								English					Web of Science Nextgen		Place: Dordrecht Publisher: Springer WOS:000863188000006	Excluded	TAS	wrong_focus
ZN77M9AM	journalArticle	2015	Binding, Ceri; Charno, Michael; Jeffrey, Stuart; May, Keith; Tudhope, Douglas	Template Based Semantic Integration: From Legacy Archaeological Datasets to Linked Data	International Journal on Semantic Web and Information Systems		1552-6283	10.4018/IJSWIS.2015010101	https://www.igi-global.com/gateway/article/full-text-html/135560	The online dissemination of datasets is becoming common practice within the archaeology domain. Since the legacy database schemas involved are often created on a per-site basis, cross searching or reusing this data remains difficult. Employing an integrating ontology, such as the CIDOC CRM, is one step towards resolving these issues. However, this has tended to require computing specialists with …	2015-03	44873.6	45145.4		47119		1	11										English								Included
ZNETJKB3	conferencePaper	2014	Khani, Reza; Darabi, Rahil	Flouting the Netiquette Rules in the Academic Correspondence in Iran	Proceedings of the International Conference on Current Trends in Elt			10.1016/j.sbspro.2014.03.498	https://www.webofscience.com/wos/woscc/summary/ea96c423-e670-495a-b106-52b4b05fdbb5-5c75002f/relevance/3	Much has been written on netiquetting in the past few years. With all these, however, for a number of reasons, we are still far from having a well-defined mechanism for the analysis of netiquetting in Correspondence in general and academic one in Particular. It is likely that there are not clear-cut standardized and socially acceptable rules and we are not aware of how and when such rules are flo…	2014	44873.6	44873.6	44873.6	898-907			98								Elsevier Science Bv	Amsterdam	English					Web of Science Nextgen		ISSN: 1877-0428 WOS:000396749900117	Excluded	TAS	wrong_abbreviation
MX6N36VX	conferencePaper	2019	McCarthy, Suzanne; McCarren, Andrew; Roantree, Mark	A Method for Automated Transformation and Validation of Online Datasets	2019 Ieee 23rd International Enterprise Distributed Object Computing Conference (edoc)	978-1-72812-702-6		10.1109/EDOC.2019.00030	https://ieeexplore.ieee.org/document/8945017	While using online datasets for machine learning is commonplace today, the quality of these datasets impacts on the performance of prediction algorithms. One method for improving the semantics of new data sources is to map these sources to a common data model or ontology. While semantic and structural heterogeneities must still be resolved, this provides a well established approach to providing c…	2019	44873.6	45145.4	44873.6	183-189											Ieee	New York	English					Web of Science Nextgen		ISSN: 2325-6354 WOS:000525852000019	Included
XDDU8TK5	conferencePaper	2018	Saber, Abeer; Al-Zoghby, Aya M.; Elmougy, Samir	Big-Data Aggregating, Linking, Integrating and Representing Using Semantic Web Technologies	International Conference on Advanced Machine Learning Technologies and Applications (amlta2018)	978-3-319-74690-6 978-3-319-74689-0		10.1007/978-3-319-74690-6_33	https://www.webofscience.com/wos/woscc/summary/ea96c423-e670-495a-b106-52b4b05fdbb5-5c75002f/relevance/3	Semantic web provides information for humans as well as computers to semantically maintain a large-scale of data and provide a meaningful content of unstructured data. It offers new benefits for big-data research and applications. Big data is a new term refers to a massive collection of datasets from various sources in structured, semi-structured, and unstructured data collection. Their integrati…	2018	44873.6	44873.6	44873.6	331-342			723								Springer International Publishing Ag	Cham	English					Web of Science Nextgen		ISSN: 2194-5357 WOS:000552666500033	Excluded	TAS	wrong_focus
NM635KHX	journalArticle	2021	El Beggar, Omar; Letrache, Khadija; Ramdani, Mohammed	DAREF: MDA framework for modelling data warehouse requirements and deducing the multidimensional schema	Requirements Engineering		0947-3602	10.1007/s00766-020-00339-9	https://link.springer.com/article/10.1007/s00766-020-00339-9	Nowadays, the growing importance of modelling in software engineering is without a doubt reinforced by the blossoming of model-driven architecture (MDA). In this trend, MDA could be considered the most convenient approach to integrate the modelling process in data warehousing projects. On the other hand, decision-makers are usually unable to express their business needs in a concise way that allo…	2021-06	44785.3	45149.3		143-165		2	26		Requir. Eng.								English								Excluded	FTS	wrong_focus
JQWTD5B9	journalArticle	2021	Jirankova, Lucie; Cilibrasi, Luca	Second-language acquisition of the English past-tense: From rules to analogy	Linguistica Pragensia		0862-8432	10.14712/18059635.2021.2.4	https://www.webofscience.com/wos/woscc/summary/ea96c423-e670-495a-b106-52b4b05fdbb5-5c75002f/relevance/3	The present study investigates the production of novel morphologically inflected forms in second-language learners of English with Czech as L1. The study attempts to investigate which production model (single-or dual-route) best accounts for L2 learners' morphological productivity when forming regular past forms of novel words. Additionally, it explores the possible interference effects of L1. 88…	2021	44873.6	44873.6	44873.6	188-213		2	31		Linguist. Prag.	Second-language acquisition of the English past-tense							English					Web of Science Nextgen		Place: Prague Publisher: Charles Univ Prague, Fac Arts WOS:000725700700004	Excluded	TAS	wrong_content
2BYYEEHF	journalArticle	2014	Poess, Meikel; Rabl, Tilmann; Jacobsen, Hans-Arno; Caufield, Brian	TPC-DI: The First Industry Benchmark for Data Integration	Proceedings of the Vldb Endowment		2150-8097	10.14778/2733004.2733009	https://www.webofscience.com/wos/woscc/summary/ea96c423-e670-495a-b106-52b4b05fdbb5-5c75002f/relevance/3	Historically, the process of synchronizing a decision support system with data from operational systems has been referred to as Extract, Transform, Load (ETL) and the tools supporting such process have been referred to as ETL tools. Recently, ETL was replaced by the more comprehensive acronym, data integration (DI). DI describes the process of extracting and combining data from a variety of data …	2014-08	44873.6	44873.6	44873.6	1367-1378		13	7		Proc. VLDB Endow.	TPC-DI							English					Web of Science Nextgen		Place: New York Publisher: Assoc Computing Machinery WOS:000219842100006	Excluded	TAS	only_etl_elt
T3CWXNTW	conferencePaper	2019	Kucherov, Sergey; Rogozov, Yuri; Borisova, Elena	The Method of Forming Contents for a NoSQL Storage of Configurable Information System	Software Engineering and Algorithms in Intelligent Systems	978-3-319-91186-1 978-3-319-91185-4		10.1007/978-3-319-91186-1_43	https://www.webofscience.com/wos/woscc/summary/ea96c423-e670-495a-b106-52b4b05fdbb5-5c75002f/relevance/3	Configurable information systems operate under conditions of uncertainty regarding stored data and sources for filling this data. The change and expansion of functionality raises the problem of data collection and preparation, which, in turn, is connected with the integration of heterogeneous structures both in structure and in format. The technical solution to the problem is the use of ETL-syste…	2019	44873.6	44873.6	44873.6	412-419			763								Springer International Publishing Ag	Cham	English					Web of Science Nextgen		ISSN: 2194-5357 WOS:000445094400043	Excluded	TAS	wrong_focus
T5B8EWYT	conferencePaper	2021	Subbulakshmi, M.; Ponshanmugakumar, A.	ICT material development processes for e-learning	Materials Today-Proceedings			10.1016/j.matpr.2021.02.744	https://www.webofscience.com/wos/woscc/summary/ea96c423-e670-495a-b106-52b4b05fdbb5-5c75002f/relevance/3	This paper takes the position that learning materials should in a perfect world be driven by learning and showing standards rather than grew improvised or in impersonation of top of the line course books. In short audits, the writing contributes totally towards the high-principled improvement of ELT materials and remarks on its suggestions for materials composing. At that point, six standards of …	2021	44873.6	44873.6	44873.6	4180-4182			46								Elsevier	Amsterdam	English					Web of Science Nextgen		ISSN: 2214-7853 Journal Abbreviation: Mater. Today-Proc. Patent Number: 9 WOS:000675809900019	Excluded	TAS	wrong_abbreviation
TZPGF9U4	conferencePaper	2015	Li, Feng-Lian; Zhang, Xue-Ying; Wang, Yan; Li, Hong-Yan	Research on the Disciplinary Assessment System Based on Big Data	2015 2nd International Conference on Education and Social Development, Icesd 2015	978-1-60595-302-1			https://www.webofscience.com/wos/woscc/summary/ea96c423-e670-495a-b106-52b4b05fdbb5-5c75002f/relevance/3	Disciplinary assessment system plays an important role in modern higher education. Extraction-Transformation-Loading (ETL) technology is a typical method which is used to construct disciplinary assessment system. But the traditional ETL technology cannot process the semi-structured and unstructured data. However, disciplinary assessment system comprises many such data. In order to improve the eff…	2015	44873.6	44873.6	44873.6	806-809											Destech Publications, Inc	Lancaster	English					Web of Science Nextgen		WOS:000380281500172	Excluded	TAS	only_etl_elt
VJFJGC3C	journalArticle	2012	Smith, Richard; Bowers, Roger	A. S. Hornby and 50 years of the Hornby Trust	Elt Journal		0951-0893	10.1093/elt/ccr085	https://www.webofscience.com/wos/woscc/summary/ea96c423-e670-495a-b106-52b4b05fdbb5-5c75002f/relevance/3	A. S. Hornby can justly be considered the 'father' of UK-based ELT. He was the founder and first Editor of English Language Teaching (now known as ELT Journal); he established the ground rules for situational language teaching, the dominant ELT methodology in the United Kingdom up until the 1970s; he was the chief originator of the Oxford Advanced Learner's Dictionary; and, last but not least, he…	2012-01	44873.6	44873.6	44873.6	45170		1	66		ELT J.								English					Web of Science Nextgen		Place: Oxford Publisher: Oxford Univ Press WOS:000298963100001	Excluded	TAS	wrong_abbreviation
TS6V8IL2	journalArticle	2017	Zhang, Ce; Re, Christopher; Cafarella, Michael; De Sa, Christopher; Ratner, Alex; Shin, Jaeho; Wang, Feiran; Wu, Sen	DeepDive: Declarative Knowledge Base Construction	Communications of the Acm		0001-0782	10.1145/3060586	https://www.webofscience.com/wos/woscc/summary/ea96c423-e670-495a-b106-52b4b05fdbb5-5c75002f/relevance/3	The dark data extraction or knowledge base construction (KBC) problem is to populate a relational database with information from unstructured data sources, such as emails, webpages, and PDFs. KBC is a long-standing problem in industry and research that encompasses problems of data extraction, cleaning, and integration. We describe DeepDive, a system that combines database and machine learning ide…	2017-05	44873.6	44873.6	44873.6	93-102		5	60		Commun. ACM	DeepDive							English					Web of Science Nextgen		Place: New York Publisher: Assoc Computing Machinery WOS:000400161200016	Excluded	TAS	only_etl_elt
AAFIYSAM	journalArticle	2013	Abello, Alberto; Darmont, Jerome; Etcheverry, Lorena; Golfarelli, Matteo; Mazon, Jose-Norberto; Naumann, Felix; Pedersen, Torben Bach; Rizzi, Stefano; Trujillo, Juan; Vassiliadis, Panos; Vossen, Gottfried	Fusion Cubes: Towards Self-Service Business Intelligence	International Journal of Data Warehousing and Mining		1548-3924	10.4018/jdwm.2013040104	https://www.webofscience.com/wos/woscc/summary/ea96c423-e670-495a-b106-52b4b05fdbb5-5c75002f/relevance/3	Self-service business intelligence is about enabling non-expert users to make well-informed decisions by enriching the decision process with situational data, i.e., data that have a narrow focus on a specific business problem and, typically, a short lifespan for a small group of users. Often, these data are not owned and controlled by the decision maker; their search, extraction, integration, and…	2013-06	44873.6	44873.6	44873.6	66-88		2	9		Int. J. Data Warehous. Min.	Fusion Cubes							English					Web of Science Nextgen		Place: Hershey Publisher: Igi Global WOS:000323378700004	Excluded	TAS	wrong_focus
AVWYAGQ9	journalArticle	2019	Badii, Claudio; Bellini, Pierfrancesco; Difino, Angelo; Nesi, Paolo; Pantaleo, Gianni; Paolucci, Michela	MicroServices Suite for Smart City Applications	Sensors			10.3390/s19214798	https://www.webofscience.com/wos/woscc/summary/ea96c423-e670-495a-b106-52b4b05fdbb5-5c75002f/relevance/3	Smart Cities are approaching the Internet of Things (IoT) World. Most of the first-generation Smart City solutions are based on Extract Transform Load (ETL); processes and languages that mainly support pull protocols for data gathering. IoT solutions are moving forward to event-driven processes using push protocols. Thus, the concept of IoT applications has turned out to be widespread; but it was…	2019-11	44873.6	44873.6	44873.6	4798		21	19		Sensors								English					Web of Science Nextgen		Place: Basel Publisher: Mdpi WOS:000498834000195	Excluded	TAS	wrong_focus
ESMGVID2	journalArticle	2020	Cassani, Andrea	Autocratisation by Term Limits Manipulation in Sub-Saharan Africa	Africa Spectrum		0002-0397	10.1177/0002039720964218	https://www.webofscience.com/wos/woscc/summary/ea96c423-e670-495a-b106-52b4b05fdbb5-5c75002f/relevance/3	Besides the introduction of multi-party elections, the sub-Saharan wave of democratic reforms of the 1990s encompassed the introduction of limits to the number of terms that a chief executive can serve. Executive term limits (ETLs) are key for democracy to advance in a continent with a legacy of personal rule. However, the manipulation of ETLs has become a recurring mode of autocratisation, throu…	2020-12	44873.6	44873.6	44873.6	228-250		3	55		Afr. Spectr.								English					Web of Science Nextgen		Place: Thousand Oaks Publisher: Sage Publications Inc WOS:000621685000002	Excluded	TAS	wrong_abbreviation
5T7PBDF7	journalArticle	2014	Mouraviev, Nikolai; Kakabadse, Nada	"Rules of engagement" How experiential learning facilitates the formation of a public-private partnership in Russia	Journal of Management Development		0262-1711	10.1108/JMD-04-2014-0028	https://www.webofscience.com/wos/woscc/summary/ea96c423-e670-495a-b106-52b4b05fdbb5-5c75002f/relevance/3	Purpose - The purpose of this paper is to investigate to what extent one can apply experiential learning theory (ELT) to the public-private partnership (PPP) setting in Russia and to draw insights regarding the learning cycle's nature. Additionally, the paper assesses whether the PPP case confirms Kolb's ELT. Design/methodology/approach - The case study draws upon primary data which the authors c…	2014	44873.6	44873.6	44873.6	551-563		6	33		J. Manag. Dev.								English					Web of Science Nextgen		Place: Bingley Publisher: Emerald Group Publishing Ltd WOS:000213394900003	Excluded	TAS	wrong_abbreviation
ESNCVNE3	journalArticle	2022	Blatter, Tobias Ueli; Witte, Harald; Nakas, Christos Theodoros; Leichtle, Alexander Benedikt	Big Data in Laboratory Medicine-FAIR Quality for AI?	Diagnostics			10.3390/diagnostics12081923	https://www.webofscience.com/wos/woscc/summary/ea96c423-e670-495a-b106-52b4b05fdbb5-5c75002f/relevance/3	Laboratory medicine is a digital science. Every large hospital produces a wealth of data each day-from simple numerical results from, e.g., sodium measurements to highly complex output of "-omics" analyses, as well as quality control results and metadata. Processing, connecting, storing, and ordering extensive parts of these individual data requires Big Data techniques. Whereas novel technologies…	2022-08	44873.6	45149.3	44873.6	1923		8	12		Diagnostics								English					Web of Science Nextgen		Place: Basel Publisher: Mdpi WOS:000846025400001	Excluded	TAS	wrong_focus
8IRI7CBT	journalArticle	2018	Pacaci, Anil; Gonul, Suat; Sinaci, A. Anil; Yuksel, Mustafa; Erturkmen, Gokce B. Laleci	A Semantic Transformation Methodology for the Secondary Use of Observational Healthcare Data in Postmarketing Safety Studies	Frontiers in Pharmacology		1663-9812	10.3389/fphar.2018.00435	https://pubmed.ncbi.nlm.nih.gov/29760661/	Background: Utilization of the available observational healthcare datasets is key to complement and strengthen the postmarketing safety studies. Use of common data models (CDM) is the predominant approach in order to enable large scale systematic analyses on disparate data models and vocabularies. Current CDM transformation practices depend on proprietarily developed Extract-Transform-Load (ETL) …	43220	44873.6	45145.4		435			9		Front. Pharmacol.								English								Included
GA75KZ9B	journalArticle	2015	Abello, Alberto; Romero, Oscar; Pedersen, Torben Bach; Berlanga, Rafael; Nebot, Victoria; Jose Aramburu, Maria; Simitsis, Alkis	Using Semantic Web Technologies for Exploratory OLAP: A Survey	Ieee Transactions on Knowledge and Data Engineering		1041-4347	10.1109/TKDE.2014.2330822	https://ieeexplore.ieee.org/document/6834809	This paper describes the convergence of some of the most influential technologies in the last few years, namely data warehousing (DW), on-line analytical processing (OLAP), and the Semantic Web (SW). OLAP is used by enterprises to derive important business-critical knowledge from data inside the company. However, the most interesting OLAP queries can no longer be answered on internal data alone, …	2015-02	44873.6	45148.3		571-588		2	27		IEEE Trans. Knowl. Data Eng.								English								Excluded	FTS	wrong_focus
E2TCERPV	journalArticle	2013	Ebaid, Amr; Elmagarmid, Ahmed; Ilyas, Ihab F.; Ouzzani, Mourad; Quiane-Ruiz, Jorge-Arnulfo; Tang, Nan; Yin, Si	NADEEF: A Generalized Data Cleaning System	Proceedings of the Vldb Endowment		2150-8097	10.14778/2536274.2536280	https://www.webofscience.com/wos/woscc/summary/ea96c423-e670-495a-b106-52b4b05fdbb5-5c75002f/relevance/3	We present NADEEF, an extensible, generic and easy-to-deploy data cleaning system. NADEEF distinguishes between a programming interface and a core to achieve generality and extensibility. The programming interface allows users to specify data quality rules by writing code that implements predefined classes. These classes uniformly define what is wrong with the data and (possibly) how to fix it. W…	2013-08	44873.6	44873.6	44873.6	1218-1221		12	6		Proc. VLDB Endow.	NADEEF							English					Web of Science Nextgen		Place: New York Publisher: Assoc Computing Machinery WOS:000219777100007	Excluded	TAS	wrong_focus
ITHNENJQ	conferencePaper	2013	Shao, Ping; Guo, Jun-hong; Guo, Yan-min; Lv, Jian-hu; Geng, Jian; Gao, Guo-ning	Design and Implementation of Multi-caliber Power Purchase Cost Analysis System based on Data Warehouse	2013 International Conference on Computer Science and Artificial Intelligence (iccsai 2013)	978-1-60595-132-4			https://www.webofscience.com/wos/woscc/summary/ea96c423-e670-495a-b106-52b4b05fdbb5-5c75002f/relevance/3	With electricity trading business continues to expand, grid corporation of the urgent need for multi-caliber power purchase cost analysis, through the establishment of multi-caliber power purchase data warehouse design ideas, implements the management and business units to multi-caliber analysis requirements. First, introduces the power purchase cost of the overall architecture of data warehouse,…	2013	44873.6	44873.6	44873.6	315-321											Destech Publications, Inc	Lancaster	English					Web of Science Nextgen		WOS:000330026100069	Excluded	TAS	only_etl_elt
JR6URG6V	journalArticle	2012	Farhan, Marwa S.; Marie, Mohamed E.; El-Fangary, Laila M.; Helmy, Yehia K.	Transforming Conceptual Model into Logical Model for Temporal Data Warehouse Security: A Case Study	International Journal of Advanced Computer Science and Applications		2158-107X		https://www.webofscience.com/wos/woscc/summary/ea96c423-e670-495a-b106-52b4b05fdbb5-5c75002f/relevance/3	Extraction-transformation-loading (ETL) processes are responsible for the extraction of data from several sources, their cleansing, customization and insertion into a data warehouse. Data warehouse often store historical information which is extracted from multiple, heterogeneous, autonomous and distributed data sources, thereby, the survival of the organizations depends on the correct management…	2012-03	44873.6	44873.6	44873.6	115-122		3	3		Int. J. Adv. Comput. Sci. Appl.	Transforming Conceptual Model into Logical Model for Temporal Data Warehouse Security							English					Web of Science Nextgen		Place: West Yorkshire Publisher: Science & Information Sai Organization Ltd WOS:000219136400020	Excluded	TAS	wrong_focus
6G6WRUQK	journalArticle	2022	Kim, Tae-Hoon; Noh, SiHyeong; Kim, Youe Ree; Lee, ChungSub; Kim, Ji Eon; Jeong, Chang-Won; Yoon, Kwon-Ha	Development and validation of a management system and dataset quality assessment tool for the Radiology Common Data Model (R_CDM): A case study in liver disease	International Journal of Medical Informatics		1386-5056	10.1016/j.ijmedinf.2022.104759	https://www.webofscience.com/wos/woscc/summary/ea96c423-e670-495a-b106-52b4b05fdbb5-5c75002f/relevance/3	Background: The Observational Medical Outcomes Partnership-Common Data Model (OMOP-CDM), a distrib-uted research network, has low clinical data coverage. Radiological data are valuable, but imaging metadata are often incomplete, and a standardized recording format in the OMOP-CDM is lacking. We developed a web-based management system and data quality assessment (RQA) tool for a radiology_CDM (R_C…	2022-06	44873.6	45149.3	44873.6	104759			162		Int. J. Med. Inform.	Development and validation of a management system and dataset quality assessment tool for the Radiology Common Data Model (R_CDM)							English					Web of Science Nextgen		Place: Clare Publisher: Elsevier Ireland Ltd WOS:000790899700004	Excluded	TAS	wrong_definition
M3U2Q6ZU	journalArticle	2020	Odabasi, Cagla; Yildirim, Ramazan	Machine learning analysis on stability of perovskite solar cells	Solar Energy Materials and Solar Cells		0927-0248	10.1016/j.solmat.2019.110284	https://www.webofscience.com/wos/woscc/summary/ea96c423-e670-495a-b106-52b4b05fdbb5-5c75002f/relevance/3	In this work, a dataset containing long-term stability data for 404 organolead halide perovskite cells was constructed from 181 published papers and analyzed using machine-learning tools of association rule mining and decision trees; the effects of cell manufacturing materials, deposition methods and storage conditions on cell stability were investigated. For regular cells, mixed cation perovskit…	2020-02	44873.6	44873.6	44873.6	110284			205		Sol. Energy Mater. Sol. Cells								English					Web of Science Nextgen		Place: Amsterdam Publisher: Elsevier WOS:000504780000022	Excluded	TAS	wrong_abbreviation
53KXYZ4V	conferencePaper	2018	Ozdemir, Selin; Yavuz, Fatih	The role of consciousness and sub-consciousness in teaching of grammar in ELT	10th World Conference on Educational Sciences (wces-2018)			10.18844/prosoc.v5i1.3392	https://www.webofscience.com/wos/woscc/summary/ea96c423-e670-495a-b106-52b4b05fdbb5-5c75002f/relevance/3	Teaching grammar has been regarded as one of the most crucial issues in the field of language. It gains its importance since it helps learners attain high level of accuracy and proficiency in language learning processes. During these processes, the way of teaching grammar differs under some certain circumstances and is divided into some sub-categories such as conscious grammar teaching and subcon…	2018	44873.6	44873.6	44873.6	115-120			5								Sciencepark Sci, Organization & Counseling Ltd	Kyrenia	English					Web of Science Nextgen		ISSN: 2547-8818 Issue: 1 WOS:000456330600014	Excluded	TAS	wrong_content
QZC4DRW3	journalArticle	2017	Khouri, Selma; Berkani, Nabila; Bellatreche, Ladjel	Tracing data warehouse design lifecycle semantically	Computer Standards & Interfaces		0920-5489	10.1016/j.csi.2016.12.002	https://www.webofscience.com/wos/woscc/summary/ea96c423-e670-495a-b106-52b4b05fdbb5-5c75002f/relevance/3	Data warehouses (DW) are core parts of decision systems. Ontologies have largely contributed in designing DW systems, due to their ability to capture the precise semantics of design artifacts. Designing semantic DWs involves several steps, where each step is permanently evolving to satisfy new requirements offered by the technology progress. Passing from one phase to another requires important pr…	2017-03	44873.6	44873.6	44873.6	132-151			51		Comput. Stand. Interfaces								English					Web of Science Nextgen		Place: Amsterdam Publisher: Elsevier WOS:000393241000013	Excluded	TAS	wrong_content
JFN93J4Q	conferencePaper	2013	Nguyen, Quyen L.	Towards a Large Access-Oriented Digital Archive	Archiving 2013: Final Program and Proceedings	978-0-89208-304-6			https://www.webofscience.com/wos/woscc/summary/ea96c423-e670-495a-b106-52b4b05fdbb5-5c75002f/relevance/3	The ultimate goal of preserving digital records is to make them accessible to the public and authorized parties for centuries. Such access should be done in a way that is independent of technical application softwares and platforms with which those records were created According to the Open Archival Information System (OAIS) model, Access to records is one of the main components of an archival sy…	2013	44873.6	44873.6	44873.6	70-73											Soc Imaging Science & Technology	Springfield	English					Web of Science Nextgen		WOS:000330142700016	Excluded	TAS	wrong_focus
INXUE2CZ	journalArticle	2017	Liu, Xin; Wang, Xiangyu; Wright, Graeme; Cheng, Jack C. P.; Li, Xiao; Liu, Rui	A State-of-the-Art Review on the Integration of Building Information Modeling (BIM) and Geographic Information System (GIS)	Isprs International Journal of Geo-Information			10.3390/ijgi6020053	https://www.webofscience.com/wos/woscc/summary/ea96c423-e670-495a-b106-52b4b05fdbb5-5c75002f/relevance/3	The integration of Building Information Modeling (BIM) and Geographic Information System (GIS) has been identified as a promising but challenging topic to transform information towards the generation of knowledge and intelligence. Achievement of integrating these two concepts and enabling technologies will have a significant impact on solving problems in the civil, building and infrastructure sec…	2017-02	44873.6	44873.6	44873.6	53		2	6		ISPRS Int. Geo-Inf.								English					Web of Science Nextgen		Place: Basel Publisher: Mdpi WOS:000395483800021	Excluded	TAS	only_etl_elt
AYUGGIGG	journalArticle	2012	Chen, Menghan; Shen, Beijun	Towards Agile Application Integration with M2M Platforms	Ksii Transactions on Internet and Information Systems		1976-7277	10.3837/tiis.2012.01.005	https://www.webofscience.com/wos/woscc/summary/ea96c423-e670-495a-b106-52b4b05fdbb5-5c75002f/relevance/4	M2M (Machine-to-Machine) Technology makes it possible to network all kinds of terminal devices and their corresponding enterprise applications. Therefore, several M2M platforms were developed in China in order to collect information from terminal devices dispersed all over the local places through 3G wireless network. However, when enterprise applications try to integrate with M2M platforms, they…	40938	44873.6	44873.6	44873.6	84-97		1	6		KSII Trans. Internet Inf. Syst.								English					Web of Science Nextgen		Place: Gangnam-Gu Publisher: Ksii-Kor Soc Internet Information WOS:000300519400005	Excluded	TAS	wrong_focus
I88KATCW	journalArticle	2013	Sewell, Andrew	English as a lingua franca: ontology and ideology	Elt Journal		0951-0893	10.1093/elt/ccs061	https://www.webofscience.com/wos/woscc/summary/ea96c423-e670-495a-b106-52b4b05fdbb5-5c75002f/relevance/4	This article examines certain aspects of the debate surrounding English as a Lingua Franca (ELF). It argues that in some ways, neither ELF nor its opponents have come to terms with the complexities of English in a globalized world. By defining ELF according to how it differs from native-speaker language use, ELF researchers have tended to essentialize and exaggerate these differences, creating a …	2013-01	44873.6	44873.6	44873.6	45202		1	67		ELT J.	English as a lingua franca							English					Web of Science Nextgen		Place: Oxford Publisher: Oxford Univ Press WOS:000312641300002	Excluded	TAS	only_metadata
73TE5CQN	conferencePaper	2013	Aknouche, Rachid; Asfari, Ounas; Bentayeb, Fadila; Boussaid, Omar	Integration Process for Multidimensional Textual Data Modeling	Sem: Proceedings of the 1st International Workshop in Software Evolution and Modernization	978-989-8565-66-2		10.5220/0004602501190126	https://www.webofscience.com/wos/woscc/summary/ea96c423-e670-495a-b106-52b4b05fdbb5-5c75002f/relevance/4	In this paper, we propose an original approach for text warehousing process. It is based on a deLtstonal architecture which combines classical data warehousing tasks and information retrieval (IR) techniques. We first propose a new ETL process. named ETL-Text, for textual data integration and then, we present a new Text Warehouse Model, denoted TWM, which takes into account both the structure and…	2013	44873.6	44873.6	44873.6	119-126											Scitepress	Setubal	English					Web of Science Nextgen		WOS:000346193900013	Excluded	TAS	wrong_focus
6JZUTSWW	journalArticle	2022	Kaliyaperumal, Rajaram; Wilkinson, Mark D.; Moreno, Pablo Alarcon; Benis, Nirupama; Cornet, Ronald; Vieira, Bruna dos Santos; Dumontier, Michel; Bernabe, Cesar Henrique; Jacobsen, Annika; Le Cornec, Clemence M. A.; Godoy, Mario Prieto; Queralt-Rosinach, Nuria; Kool, Leo J. Schultze; Swertz, Morris A.; van Damme, Philip; van der Velde, K. Joeri; Lalout, Nawel; Zhang, Shuxin; Roos, Marco	Semantic modelling of common data elements for rare disease registries, and a prototype workflow for their deployment over registry data	Journal of Biomedical Semantics		2041-1480	10.1186/s13326-022-00264-6	https://jbiomedsem.biomedcentral.com/articles/10.1186/s13326-022-00264-6	Background The European Platform on Rare Disease Registration (EU RD Platform) aims to address the fragmentation of European rare disease (RD) patient data, scattered among hundreds of independent and non-coordinating registries, by establishing standards for integration and interoperability. The first practical output of this effort was a set of 16 Common Data Elements (CDEs) that should be impl…	44635	44873.6	45149.3		9		1	13		J. Biomed. Semant.								English								Excluded	FTS	wrong_focus
DHW94H6T	journalArticle	2020	Kwakye, Michael Mireku	Conceptual Model and Design of Semantic Trajectory Data Warehouse	International Journal of Data Warehousing and Mining		1548-3924	10.4018/IJDWM.2020070106	https://www.webofscience.com/wos/woscc/summary/ea96c423-e670-495a-b106-52b4b05fdbb5-5c75002f/relevance/4	The trajectory patterns of a moving object in a spatio-temporal domain offers varied information in terms of the management of the data generated from the movement. The query results of trajectory objects from the data warehouse are usually not enough to answer certain trend behaviours and meaningful inferences without the associated semantic information of the trajectory object or the geospatial…	2020-09	44873.6	44873.6	44873.6	108-131		3	16		Int. J. Data Warehous. Min.								English					Web of Science Nextgen		Place: Hershey Publisher: Igi Global WOS:000537853600006	Excluded	TAS	wrong_focus
4NSBYMBF	conferencePaper	2020	Lanasri, Dihia; Khouri, Selma; Bellatreche, Ladjel	Trust-Aware Curation of Linked Open Data Logs	Conceptual Modeling, Er 2020	978-3-030-62522-1 978-3-030-62521-4		10.1007/978-3-030-62522-1_44	https://www.webofscience.com/wos/woscc/summary/ea96c423-e670-495a-b106-52b4b05fdbb5-5c75002f/relevance/4	Trust was widely discussed and formalized in the literature. In the context of Big Data and Connected World, it becomes crucial for developing data-driven solutions. Trusted data increase the quality of decision support systems. Recently, companies are racing towards Linked Open Data (LOD) and Knowledge Bases (KB) to improve their added value, but ignore their SPARQL query-logs. If well cured, th…	2020	44785.4	45149.3	44873.6	604-614			12400								Springer International Publishing Ag	Cham	English					Web of Science Nextgen		ISSN: 0302-9743 WOS:000587241100044	Excluded	TAS	wrong_focus
T6F9BVYU	journalArticle	2018	Coelho Teixeira, Marlon Amaro; Belloze, Kele Teixeira; Cavalcanti, Maria Claudia; Silva-Junior, Floriano P.	Data mart construction based on semantic annotation of scientific articles: A case study for the prioritization of drug targets	Computer Methods and Programs in Biomedicine		0169-2607	10.1016/j.cmpb.2018.01.010	https://www.webofscience.com/wos/woscc/summary/ea96c423-e670-495a-b106-52b4b05fdbb5-5c75002f/relevance/4	Background and objectives: Semantic text annotation enables the association of semantic information (ontology concepts) to text expressions (terms), which are readable by software agents. In the scientific scenario, this is particularly useful because it reveals a lot of scientific discoveries that are hidden within academic articles. The Biomedical area has more than 300 ontologies, most of them…	2018-04	44873.6	45149.3	44873.6	225-235			157		Comput. Meth. Programs Biomed.	Data mart construction based on semantic annotation of scientific articles							English					Web of Science Nextgen		Place: Clare Publisher: Elsevier Ireland Ltd WOS:000425897400022	Excluded	TAS	wrong_focus
ZZNRTQ2I	journalArticle	2019	Akbari, Ramin; Tajik, Leila	Insights into TEFL: Moral Dilemma Patterns in Teaching Practice	Australian Journal of Teacher Education		1835-517X		https://www.webofscience.com/wos/woscc/summary/ea96c423-e670-495a-b106-52b4b05fdbb5-5c75002f/relevance/4	Though moral aspects of English language teaching (ELT) have recently attracted much attention, moral dilemmas teachers encounter have not been given the sustained attention they deserve. The present study was conducted to document the types and frequencies of moral dilemmas ELT instructors face and the likely differences between the pattern of moral dilemmas experienced and less experienced, mal…	2019-12	44873.6	44873.6	44873.6	1		12	44		Aust. J. Teach. Educ.	Insights into TEFL							English					Web of Science Nextgen		Place: Joondalup Publisher: Edith Cowan Univ WOS:000521753700001	Excluded	TAS	wrong_abbreviation
S2WHELE5	journalArticle	2021	Fu, Qijun; Kuang, Shouzhong	Mind Map Construction for English Grammar Teaching Based on Knowledge Map	Scientific Programming		1058-9244	10.1155/2021/4921825	https://www.webofscience.com/wos/woscc/summary/ea96c423-e670-495a-b106-52b4b05fdbb5-5c75002f/relevance/4	The analysis of the frontier issues of the English language teaching method in China is of great guidance for English language teaching. Based on the ontology model of English teaching domain, the knowledge map of English teaching in colleges and universities is constructed by fusing heterogeneous English subject data from multiple sources. Firstly, we obtain domain knowledge from relevant websit…	44545	44873.6	44873.6	44873.6	4921825			2021		Sci. Program.								English					Web of Science Nextgen		Place: London Publisher: Hindawi Ltd WOS:000737303300002	Excluded	TAS	wrong_abbreviation
RL3J4KYA	conferencePaper	2015	Zhao, H.; Zhang, Y. J.; Qi, N.	Multi-source Data Management Model Research of Technology Decision Support Platform in Electric Vehicle Field	International Conference on Advances in Management Engineering and Information Technology (ameit 2015)	978-1-60595-239-0			https://www.webofscience.com/wos/woscc/summary/ea96c423-e670-495a-b106-52b4b05fdbb5-5c75002f/relevance/4	Electric vehicles technology decision support system integrated multi-source information that are literatures, patents, standards, policies, products and sales, building electric charging facilities. The core work of this system is to establish a unified and extensible data warehouse environment. This paper analyzed electric vehicle technology DSS functional requirement, constructed metamodel foc…	2015	44873.6	44873.6	44873.6	438-445											Destech Publications, Inc	Lancaster	English					Web of Science Nextgen		WOS:000361173400058	Excluded	TAS	wrong_focus
7G9HERU4	journalArticle	2016	Gorjian, Bahman; Arvand, Emad	The Role of Explicit Instruction in Teaching Supra-Segmental Features: The Case of Stress	Modern Journal of Language Teaching Methods				https://www.webofscience.com/wos/woscc/summary/ea96c423-e670-495a-b106-52b4b05fdbb5-5c75002f/relevance/4	This study investigated the role of explicit instruction in teaching stress on multiple syllable words to first year university students at Abadan University, Iran. Teaching stress may be a problem among Iranian University students since they have to refer to dictionary or they are confused on the selection of the stressed syllables. Eighty first year language learners majoring in english as a fo…	2016-07	44873.6	44873.6	44873.6	427-436		4	6		Mod. J. Lang. Teach. Methods	The Role of Explicit Instruction in Teaching Supra-Segmental Features							English					Web of Science Nextgen		Place: Mashhad Publisher: Modern Journal Language Teaching Methods WOS:000389609600040	Excluded	TAS	wrong_content
TLMYMGYT	conferencePaper	2015	Saka, F. Ozlem	What exam papers make us think	Proceedings of the 1st Globelt Conference on Teaching and Learning English as an Additional Language			10.1016/j.sbspro.2015.07.549	https://www.webofscience.com/wos/woscc/summary/ea96c423-e670-495a-b106-52b4b05fdbb5-5c75002f/relevance/4	Although errors are accepted inevitable in the foreign language learning, they give information about teaching-learning process of the students. The fact that even ELT students' exam papers contain lots of serious errors has led to this research to find the reasons for them. With this aim, the exam papers of ELT students were examined in terms of their overall quality and the errors the students …	2015	44873.6	44873.6	44873.6	298-304			199								Elsevier Science Bv	Amsterdam	English					Web of Science Nextgen		ISSN: 1877-0428 WOS:000380512200041	Excluded	TAS	wrong_abbreviation
B2VR3GB4	journalArticle	2022	Schurz, Alexandra; Coumel, Marion; Huettner, Julia	Accuracy and Fluency Teaching and the Role of Extramural English: A Tale of Three Countries	Languages			10.3390/languages7010035	https://www.webofscience.com/wos/woscc/summary/ea96c423-e670-495a-b106-52b4b05fdbb5-5c75002f/relevance/4	European learners of English are increasingly using this language recreationally, which is referred to as Extramural English (henceforth EE). The level of EE use in a given country might be reflected in English Language Teaching (ELT) practices. Yet, no research so far has examined cross-nationally what potential for language learning teachers perceive in their learners' EE engagement and how thi…	2022-03	44873.6	44873.6	44873.6	35		1	7		Languages-Basel	Accuracy and Fluency Teaching and the Role of Extramural English							English					Web of Science Nextgen		Place: Basel Publisher: Mdpi WOS:000775070900001	Excluded	TAS	wrong_abbreviation
P4X7SAB4	journalArticle	2021	Muhammad, Bening Tirta; Salim, Teddy; Bruno, Annalisa; Grimsdale, Andrew C.; Leong, Wei Lin	Ammonium sulfate treatment at the TiO2/perovskite interface boosts operational stability of perovskite solar cells	Journal of Materials Chemistry C		2050-7526	10.1039/d1tc02657g	https://www.webofscience.com/wos/woscc/summary/ea96c423-e670-495a-b106-52b4b05fdbb5-5c75002f/relevance/4	Titanium dioxide (TiO2) electron transport layers (ETLs) are still widely used in perovskite solar cells (PSCs) due to their compatibility with existing printing technologies and favorable energy level alignment for efficient electron extraction. However, TiO2 ETLs suffer from surface defects, e.g. oxygen vacancies, that are detrimental to the perovskite/ETL interface stability, especially under …	44490	44873.6	44873.6	44873.6	14334-14341		40	9		J. Mater. Chem. C								English					Web of Science Nextgen		Place: Cambridge Publisher: Royal Soc Chemistry WOS:000703216900001	Excluded	TAS	wrong_abbreviation
J3H9UCCD	journalArticle	2020	Ann, Myung Hyun; Kim, Jincheol; Kim, Moonyong; Alosaimi, Ghaida; Kim, Dohyung; Ha, Na Young; Seidel, Jan; Park, Nochang; Yun, Jae Sung; Kim, Jong H.	Device design rules and operation principles of high-power perovskite solar cells for indoor applications	Nano Energy		2211-2855	10.1016/j.nanoen.2019.104321	https://www.webofscience.com/wos/woscc/summary/ea96c423-e670-495a-b106-52b4b05fdbb5-5c75002f/relevance/4	In this work, we report on the design principles of high-power perovskite solar cells (PSCs) for low-intensity indoor light applications, with a particular focus on the electron transport layers (ETLs). It was found that the mechanism of power generation of PSCs under low-intensity LED and halogen lights is surprisingly different compared to the 1 Sun standard test condition (STC). Although a hig…	2020-02	44873.6	44873.6	44873.6	104321			68		Nano Energy								English					Web of Science Nextgen		Place: Amsterdam Publisher: Elsevier WOS:000513811800024	Excluded	TAS	wrong_abbreviation
PGIG3C7V	journalArticle	2013	Shao, Jiaofang; He, Kan; Wang, Hao; Ho, Wing Sze; Ren, Xiaoliang; An, Xiaomeng; Wong, Ming Kin; Yan, Bin; Xie, Dongying; Stamatoyannopoulos, John; Zhao, Zhongying	Collaborative Regulation of Development but Independent Control of Metabolism by Two Epidermis-specific Transcription Factors in Caenorhabditis elegans	Journal of Biological Chemistry			10.1074/jbc.M113.487975	https://www.webofscience.com/wos/woscc/summary/ea96c423-e670-495a-b106-52b4b05fdbb5-5c75002f/relevance/4	Cell fate specification is typically initiated by a master regulator, which is relayed by tissue-specific regulatory proteins (usually transcription factors) for further enforcement of cell identities, but how the factors are coordinated among each other to finish up the specification remains poorly understood. Caenorhabditis elegans epidermis specification is initiated by a master regulator, ELT…	41593	44873.6	45149.3	44873.6	33411-33426		46	288		J. Biol. Chem.								English					Web of Science Nextgen		Place: Bethesda Publisher: Amer Soc Biochemistry Molecular Biology Inc WOS:000328841700054	Excluded	TAS	wrong_abbreviation
EDY2WC9W	journalArticle	2013	Shrestha, Prithvi	English Language Classroom Practices: Bangladeshi Primary School Children's Perceptions	Relc Journal		0033-6882	10.1177/0033688213488466	https://www.webofscience.com/wos/woscc/summary/ea96c423-e670-495a-b106-52b4b05fdbb5-5c75002f/relevance/4	English language teaching (ELT) has been investigated from various angles including how English language teachers perceive what happens in an ELT classroom. How primary school English language learners perceive their experiences of ELT is rarely reported in the published literature, particularly from developing countries such as Bangladesh. This article reports on a study that examined Bangladesh…	2013-08	44873.6	44873.6	44873.6	147-162		2	44		RELC J.	English Language Classroom Practices							English					Web of Science Nextgen		Place: London Publisher: Sage Publications Ltd WOS:000211720000003	Excluded	TAS	wrong_abbreviation
C27SFP88	journalArticle	2017	Artru, Florent; Louvet, Alexandre; Mathurin, Philippe	Liver transplantation for patients with alcoholic hepatitis	Liver International		1478-3223	10.1111/liv.13248	https://www.webofscience.com/wos/woscc/summary/ea96c423-e670-495a-b106-52b4b05fdbb5-5c75002f/relevance/4	Alcoholic liver disease, considered as a self-inflected disease, is an example of how moral judgment may affect ethical exercise of medicine which requires equity and fair utilization of a scarce resource in a context of organ shortage. Some consider that selection process should prioritize access to liver transplantation (LT) for patients who develop liver failure through no fault of their own e…	2017-03	44873.6	44873.6	44873.6	337-339		3	37		Liver Int.								English					Web of Science Nextgen		Place: Hoboken Publisher: Wiley WOS:000395027900003	Excluded	TAS	wrong_abbreviation
JUIG6MMR	journalArticle	2021	Liu, Wei; Yao, Jingwen; Sun, Qian; Dai, Yanfeng; Yang, Dezhi; Qiao, Xianfeng; Zhu, Tengfei; Li, Qiang; Ma, Dongge	Effect of the relationship between the energy levels of host and guest on EL performance of phosphorescence organic light-emitting diodes	Organic Electronics		1566-1199	10.1016/j.orgel.2021.106128	https://www.webofscience.com/wos/woscc/summary/ea96c423-e670-495a-b106-52b4b05fdbb5-5c75002f/relevance/4	In this work, we used five different fluorescent hosts and six phosphorescent guests to study the effect of the relationship between the energy levels of host and guest on the EL performance of phosphorescence organic lightemitting diodes (PHOLEDs). The experimental results show clearly that the difference between triplet energy levels of the used host and guest plays an important role, and the e…	2021-06	44873.6	44873.6	44873.6	106128			93		Org. Electron.								English					Web of Science Nextgen		Place: Amsterdam Publisher: Elsevier WOS:000670628500007	Excluded	TAS	wrong_abbreviation
53DBCBQJ	journalArticle	2015	Callens, Michiel Koen; Yokoyama, Daisuke; Neyts, Kristiaan	Anisotropic materials in OLEDs for high outcoupling efficiency	Optics Express		1094-4087	10.1364/OE.23.021128	https://www.webofscience.com/wos/woscc/summary/ea96c423-e670-495a-b106-52b4b05fdbb5-5c75002f/relevance/4	We present the results of an optical study in which we evaluate the effect of anisotropic electron transport layers (ETL) and anisotropic hole transport layers (HTL) on the outcoupling efficiency of bottom emitting organic light emitting diodes (OLEDs). We demonstrate that optical anisotropy can have a profound influence on the outcoupling efficiency and introduce a number of design rules which e…	42226	44873.6	45149.3	44873.6	21128-21148		16	23		Opt. Express								English					Web of Science Nextgen		Place: Washington Publisher: Optical Soc Amer WOS:000361036400087	Excluded	TAS	wrong_abbreviation
N8ZC3TDF	journalArticle	2020	Rashid, Sabbir M.; McCusker, James P.; Pinheiro, Paulo; Bax, Marcello P.; Santos, Henrique; Stingone, Jeanette A.; Das, Amar K.; McGuinness, Deborah L.	The Semantic Data Dictionary - An Approach for Describing and Annotating Data	Data Intelligence			10.1162/dint_a_00058	https://www.webofscience.com/wos/woscc/summary/ea96c423-e670-495a-b106-52b4b05fdbb5-5c75002f/relevance/4	It is common practice for data providers to include text descriptions for each column when publishing data sets in the form of data dictionaries. While these documents are useful in helping an end-user properly interpret the meaning of a column in a data set, existing data dictionaries typically are not machine-readable and do not follow a common specification standard. We introduce the Semantic …	2020	44873.6	45149.3	44873.6	443-486		4	2		Data Intell.								English					Web of Science Nextgen		Place: Cambridge Publisher: Mit Press WOS:000691829900001	Excluded	TAS	wrong_content
LVR3SNZG	journalArticle	2013	Leung, Constant	The "social" in English Language Teaching: abstracted norms versus situated enactments	Journal of English as a Lingua Franca		2191-9216	10.1515/jelf-2013-0016	https://www.webofscience.com/wos/woscc/summary/ea96c423-e670-495a-b106-52b4b05fdbb5-5c75002f/relevance/4	The worldwide enterprise of English Language Teaching (ELT) has consciously attended to social rules and conventions in its modelling of language use. In this article I will first examine the theoretical basis of the "social" as it has been understood in influential curriculum discussions and internationally marketed textbooks. It will be shown that there is a tendency to portray social conventio…	2013-09	44873.6	44873.6	44873.6	283-313		2	2		J. Engl. Ling. Fr.	The "social" in English Language Teaching							English					Web of Science Nextgen		Place: Berlin Publisher: Walter De Gruyter Gmbh WOS:000214767300004	Excluded	TAS	wrong_abbreviation
DKGLECKS	journalArticle	2019	Moreux, Jean-Philippe	Searching for Images in Heritage Digital Libraries and Experimenting With Deep Learning Technology	Documentation Et Bibliotheques		0315-2340	10.7202/1063786ar	https://www.webofscience.com/wos/woscc/summary/ea96c423-e670-495a-b106-52b4b05fdbb5-5c75002f/relevance/4	If historically, herutage digital libraries were initially made up of images, they rapidly benefited from the optical character recognition (OCR) technology to index print collections and improve reference services for users. However, access to iconographic resources has not experienced the same progression, remaining somewhat difficult to access. Manual indexation is not very efficient, it is va…	2019-06	44873.6	44873.6	44873.6	46508		2	65		Doc. Bibl.								French					Web of Science Nextgen		Place: Montreal Publisher: Assoc Avancement Sciences Techniques Documentation WOS:000487756400002	Excluded	TAS	only_etl_elt
RT9JTZLI	journalArticle	2020	Tran, Ba-Huy; Aussenac-Gilles, Nathalie; Comparot, Catherine; Trojahn, Cassia	Semantic Integration of Raster Data for Earth Observation: An RDF Dataset of Territorial Unit Versions with their Land Cover	Isprs International Journal of Geo-Information			10.3390/ijgi9090503	https://www.webofscience.com/wos/woscc/summary/ea96c423-e670-495a-b106-52b4b05fdbb5-5c75002f/relevance/4	Semantic technologies are at the core of Earth Observation (EO) data integration, by providing an infrastructure based on RDF representation and ontologies. Because many EO data come in raster files, this paper addresses the integration of data calculated from rasters as a way of qualifying geographic units through their spatio-temporal features. We propose (i) a modular ontology that contributes…	2020-09	44873.6	44873.6	44873.6	503		9	9		ISPRS Int. Geo-Inf.	Semantic Integration of Raster Data for Earth Observation							English					Web of Science Nextgen		Place: Basel Publisher: Mdpi WOS:000581443200001	Excluded	TAS	wrong_focus
834SFRPW	journalArticle	2014	Szekely, Pedro; Knoblock, Craig A.; Yang, Fengyu; Fink, Eleanor E.; Gupta, Shubham; Allen, Rachel; Goodlander, Georgina	Publishing the Data of the Smithsonian American Art Museum to the Linked Data Cloud	International Journal of Humanities and Arts Computing-a Journal of Digital Humanities		1753-8548	10.3366/ijhac.2014.0104	https://www.webofscience.com/wos/woscc/summary/ea96c423-e670-495a-b106-52b4b05fdbb5-5c75002f/relevance/4	Museums around the world have built databases with metadata about millions of objects, their history, the people who created them, and the entities they represent. This data is stored in proprietary databases and is not readily available for use. Recently, museums embraced the Semantic Web as a means to make this data available to the world, but the experience so far shows that publishing museum …	2014-03	44873.6	44873.6	44873.6	152-166			8		Int. J. Humanit. Arts Comput.								English					Web of Science Nextgen		Place: Edinburgh Publisher: Edinburgh Univ Press WOS:000214850500012	Excluded	TAS	wrong_definition
ZYQEUXBY	journalArticle	2015	Mezzanzanica, Mario; Boselli, Roberto; Cesarini, Mirko; Mercorio, Fabio	A Model-Based Approach for Developing Data Cleansing Solutions	Acm Journal of Data and Information Quality		1936-1955	10.1145/2641575	https://www.webofscience.com/wos/woscc/summary/ea96c423-e670-495a-b106-52b4b05fdbb5-5c75002f/relevance/4	The data extracted from electronic archives is a valuable asset; however, the issue of the (poor) data quality should be addressed before performing data analysis and decision-making activities. Poor data quality is frequently cleansed using business rules derived from domain knowledge. Unfortunately, the process of designing and implementing cleansing activities based on business rules requires …	2015-02	44873.6	44873.6	44873.6	13		4	5		ACM J. Data Inf. Qual.								English					Web of Science Nextgen		Place: New York Publisher: Assoc Computing Machinery WOS:000445681700001	Excluded	TAS	wrong_focus
QDYT7GY3	journalArticle	2020	Schokker, D.; Athanasiadis, I. N.; Visser, B.; Veerkamp, R. F.; Kamphuis, C.	Storing, combining and analysing turkey experimental data in the Big Data era	Animal		1751-7311	10.1017/S175173112000155X	https://www.webofscience.com/wos/woscc/summary/ea96c423-e670-495a-b106-52b4b05fdbb5-5c75002f/relevance/4	With the increasing availability of large amounts of data in the livestock domain, we face the challenge to store, combine and analyse these data efficiently. With this study, we explored the use of a data lake for storing and analysing data to improve scalability and interoperability. Data originated from a 2-day animal experiment in which the gait score of approximately 200 turkeys was determin…	2020-11	44873.6	44873.6	44873.6	2397-2403		11	14		Animal								English					Web of Science Nextgen		Place: Amsterdam Publisher: Elsevier WOS:000574897100020	Excluded	TAS	only_etl_elt
NB6TMB2U	conferencePaper	2015	Chai, Shou Li	Research on the Information Collection and Data Mining of Small and Micro Enterprises Based on Big Data	Frontiers of Manufacturing Science and Measuring Technology V	978-1-60595-270-3			https://www.webofscience.com/wos/woscc/summary/ea96c423-e670-495a-b106-52b4b05fdbb5-5c75002f/relevance/4	In this paper, we integration of Extraction Transformation Loading technology and Web Crawler technology into one, put technological idea of ETL technology into the Web Crawler technology, Making information extraction and information processing combined into one module. Then, through the system planning and system analysis, we developed and designed the small and micro information enterprise sys…	2015	44873.6	44873.6	44873.6	770-775											Destech Publications, Inc	Lancaster	English					Web of Science Nextgen		WOS:000377602400128	Excluded	TAS	only_etl_elt
T4X3B44V	journalArticle	2019	Spiewak, Grzegorz	Teaching Grammar: From Rules to Reasons. Practical Ideas and Advice for Working with Grammar in the Classroom	Elt Journal		0951-0893		https://www.webofscience.com/wos/woscc/summary/ea96c423-e670-495a-b106-52b4b05fdbb5-5c75002f/relevance/4		2019-07	44873.6	44873.6	44873.6	355-358		3	73		ELT J.	Teaching Grammar							English					Web of Science Nextgen		Place: Oxford Publisher: Oxford Univ Press WOS:000490282800013	Excluded	TAS	no_abstract
QEN4BGCT	conferencePaper	2017	Jiao, Yang; Sun, Huabo; Wang, Chun; Han, Jingru	A Novel Aided System Based on RBR for Unsafety Event Interpretation of Civil Aviation	Proceedings of the 2017 7th International Conference on Social Network, Communication and Education (snce 2017)	978-94-6252-386-9			https://www.webofscience.com/wos/woscc/summary/ea96c423-e670-495a-b106-52b4b05fdbb5-5c75002f/relevance/4	According to the problem of invalid unsafety events in Flight Operational Quality Assurance (FOQA), an aided interpretation scheme based on Rule-Based Reasoning (RBR) is proposed. On the base of analysis of invalid unsafety events triggered by Advanced Ground Station (AGS), Unsafety Event Aided Interpretation system is developed. With ETL tool, the system completes the synchronization of AGS flig…	2017	44873.6	44873.6	44873.6	175-181			82								Atlantis Press	Paris	English					Web of Science Nextgen		ISSN: 2352-538X WOS:000416091500036	Excluded	TAS	only_etl_elt
6ZQ9NBX4	journalArticle	2012	Rahman, Nayem	Saving DBMS Resources While Running Batch Cycles in Data Warehouses	International Journal of Technology Diffusion			10.4018/jtd.2010040102	https://www.igi-global.com/article/saving-dbms-resources-while-running/43929	In a large data warehouse, thousands of jobs run during each cycle in dozens of subject areas. Many of the data warehouse tables are quite large and they need to be refreshed at the right time, several times a day, to support strategic business decisions. To enable cycles to run more frequently and keep the data warehouse environment stable the database system's resource utilization must be optim…	2012	44873.6	45148.3		118-132													English								Excluded	FTS	no_fulltext
YHSIZTNR	journalArticle	2021	Tomak, Burak	The Reasons for L1 Use by English Teaching Turkish Teachers in Turkish Schools	Eurasian Journal of Educational Research		1302-597X	10.14689/ejer.2021.94.6	https://www.webofscience.com/wos/woscc/summary/ea96c423-e670-495a-b106-52b4b05fdbb5-5c75002f/relevance/4	Purpose: Some argue that L1 should be strictly prohibited in language classrooms, whereas some studies claim that the integration of L1 (first language) in L2 (second language) teaching will facilitate learning. Thus, in this sense, this study was conducted in eight different Turkish schools to find out how much L1 was used in English language classes and why it was used in those cases. Research …	2021	44873.6	44873.6	44873.6	125-145		94			Egit. Arast.								English					Web of Science Nextgen		Place: Bakanliklar Publisher: Ani Yayincilik WOS:000686283700006	Excluded	TAS	wrong_content
B9E7C8JR	journalArticle	2016	Huang, Chun-Yuan; Lai, Jia-Hua	Efficient polymer light-emitting diodes with ZnO nanoparticles and interpretation of observed sub-bandgap turn-on phenomenon	Organic Electronics		1566-1199	10.1016/j.orgel.2016.02.031	https://www.webofscience.com/wos/woscc/summary/ea96c423-e670-495a-b106-52b4b05fdbb5-5c75002f/relevance/4	Low-temperature liquid-phase synthesized ZnO nanoparticles (NPs) are used to realize highly-efficient polymer light-emitting diodes (PLEDs) containing a poly(9,9-dioctylfluorene-co-benzothiadiazole) (F8BT) emissive layer. It is shown that a 77-nm-thick ZnO electron transport layer (ETL) increases the maximum luminance and current efficiency of the PLED from similar to 450 to similar to 13,100 cd/…	2016-05	44873.6	44873.6	44873.6	244-249			32		Org. Electron.								English					Web of Science Nextgen		Place: Amsterdam Publisher: Elsevier Science Bv WOS:000373092500036	Excluded	TAS	wrong_abbreviation
JNZC8TSJ	journalArticle	2015	Yazdanmehr, Elham; Akbari, Ramin	An expert EFL teacher's class management	Iranian Journal of Language Teaching Research		2322-1291		https://www.webofscience.com/wos/woscc/summary/ea96c423-e670-495a-b106-52b4b05fdbb5-5c75002f/relevance/4	The present research sought to investigate how expert EFL teachers manage their class and keep its discipline. To this aim, the existing prior ELT (English Language Teaching) research on exemplary teachers' practices were reviewed and the typical class management strategies used were extracted. Moreover, 20 ELT specialists including teacher educators, university professors of applied linguistics,…	2015	44873.6	44873.6	44873.6	41275		2	3		Iran. J. Lang. Teach. Res.								English					Web of Science Nextgen		Place: Urmia Publisher: Urmia Univ WOS:000442738000002	Excluded	TAS	wrong_abbreviation
88LCXMCH	journalArticle	2020	Berkani, Nabila; Bellatreche, Ladjel; Khouri, Selma; Ordonez, Carlos	The contribution of linked open data to augment a traditional data warehouse	Journal of Intelligent Information Systems		0925-9902	10.1007/s10844-020-00594-w	https://www.webofscience.com/wos/woscc/summary/ea96c423-e670-495a-b106-52b4b05fdbb5-5c75002f/relevance/4	The arrival of Big Data has contributed positively to the evolution of the data warehouse (DW ) technology. This gives birth of augmented DW s that aim at maximizing the effectiveness of existing ones. Various augmentation scenarios have been proposed and adopted by firms and industry covering several aspects such as new data sources (e.g., Linked Open Data (LOD), social, stream and IoT data), da…	2020-12	44785.4	45149.3	44873.6	397-421		3	55		J. Intell. Inf. Syst.								English					Web of Science Nextgen		Place: Dordrecht Publisher: Springer WOS:000516345000001	Excluded	TAS	only_etl_elt
CPQGD67Z	conferencePaper	2017	Samoylov, Alexey; Tselykh, Alexey; Sergeev, Nikolay; Kucherova, Margarita	Review and analysis of means and methods for automatic data extraction from heterogeneous sources	Proceedings of the Iv International Research Conference Information Technologies in Science, Management, Social Sphere and Medicine (itsmssm 2017)	978-94-6252-432-3			https://www.webofscience.com/wos/woscc/summary/ea96c423-e670-495a-b106-52b4b05fdbb5-5c75002f/relevance/4	There is a problem in the process of data analysis, which is related to their extraction and preparation. This problem is the consequence of a necessity for integration of heterogeneous structures both in structure and format. The technical solution to this problem is to use ETL-systems that automate processes of extraction, transformation and loading of data into a storage according to strictly …	2017	44873.6	44873.6	44873.6	201-204			72								Atlantis Press	Paris	English					Web of Science Nextgen		ISSN: 2352-538X WOS:000426864200043	Excluded	TAS	wrong_focus
ESXMBJKZ	conferencePaper	2018	Aulov, V. A.; Golosova, M. V.; Grigorieva, M. A.; Klimentov, A. A.; Padolski, S.; Wenaus, T.	Data Knowledge Base for HENP Scientific Collaborations	18th International Workshop on Advanced Computing and Analysis Techniques in Physics Research (acat2017)			10.1088/1742-6596/1085/3/032013	https://www.webofscience.com/wos/woscc/summary/ea96c423-e670-495a-b106-52b4b05fdbb5-5c75002f/relevance/4	Contemporary scientific experiments produce significant amount of data as well as scientific publications based on this data. Since volumes of both are constantly increasing, it becomes more and more problematic to establish a connection between a given paper and the underlying data. However, such an association is one of the crucial pieces of information for performing various tasks, such as val…	2018	44873.6	44873.6	44873.6	32013			1085								Iop Publishing Ltd	Bristol	English					Web of Science Nextgen		ISSN: 1742-6588 WOS:000467872200023	Excluded	TAS	wrong_focus
IAB969R8	conferencePaper	2017	de Almeida Neto, Francisco A.; Castro, Alberto	A Reference Architecture for Educational Data Mining	2017 Ieee Frontiers in Education Conference (fie)	978-1-5090-5920-1			https://www.webofscience.com/wos/woscc/summary/ea96c423-e670-495a-b106-52b4b05fdbb5-5c75002f/relevance/4	In this paper we present a reference architecture for ETL stages of EDM and LA that works with different data formats and different extraction sites, ensuring privacy and making easier for new participants to enter into the process without demanding more computing power. Considering scenarios with a multitude of virtual environments hosting educational activities, accessible through a common infr…	2017	44873.6	44873.6	44873.6												Ieee	New York	English					Web of Science Nextgen		ISSN: 0190-5848 WOS:000426974900294	Excluded	TAS	wrong_focus
4GGFIPKK	journalArticle	2013	Sharifian, Farzad	Cultural conceptualisations in learning English as an L2: Examples from Persian-speaking learners	Iranian Journal of Language Teaching Research		2322-1291		https://www.webofscience.com/wos/woscc/summary/ea96c423-e670-495a-b106-52b4b05fdbb5-5c75002f/relevance/4	Traditionally, many studies of second language acquisition (SLA) were based on the assumption that learning a new language mainly involves learning a set of grammatical rules, lexical items, and certain new sounds and sound combinations. However, for many second language learners, learning a second language may involve contact and interactions with new systems of conceptualising experience. Many …	2013	44873.6	44873.6	44873.6	90-116		1	1		Iran. J. Lang. Teach. Res.	Cultural conceptualisations in learning English as an L2							English					Web of Science Nextgen		Place: Urmia Publisher: Urmia Univ WOS:000442696600007	Excluded	TAS	wrong_content
DZG3WF8K	conferencePaper	2016	Wanting, Wang; Zheng, Qin	A Semantically-Based Big Data Processing System Using Hadoop and Map-Reduce	Socially Aware Organisations and Technologies: Impact and Challenges	978-3-319-42102-5 978-3-319-42101-8			https://www.webofscience.com/wos/woscc/summary/ea96c423-e670-495a-b106-52b4b05fdbb5-5c75002f/relevance/4	In financial industry, a wide range of financial systems generate vast amount of data in different structures, which change with compliance rules change and hard to manage due to their heterogeneity. This paper introduces a semantically-based big data processing system to integrate the data from different sources, which realizes the query and computation in semantic layer. The system provides a n…	2016	44873.6	44873.6	44873.6	246-247			477								Springer Int Publishing Ag	Cham	English					Web of Science Nextgen		ISSN: 1868-4238 WOS:000389589900031	Excluded	TAS	only_etl_elt
GWIK8YJ9	journalArticle	2020	Monaco, Guglielmo; Scott, Emeritus Lawrence T.; Zanasi, Riccardo	Reversal of Clar's Aromatic-Sextet Rule in Ultrashort Single-End-Capped [5,5] Carbon Nanotubes	Chemistryopen		2191-1363	10.1002/open.202000091	https://www.webofscience.com/wos/woscc/summary/ea96c423-e670-495a-b106-52b4b05fdbb5-5c75002f/relevance/4	The three-fold HOMO-LUMO gap oscillation, typical of finite length armchair carbon nanotubes (CNT), has a major effect on the magnetic response of ultrashort, single-end-capped [5,5] carbon nanotubes to a perturbing magnetic field parallel to the main symmetry axis. For the CNT's containing 40, 70, and 100 carbon atoms, for which 100 % of the C=C double bonds can be grouped into aromatic-sextets,…	2020-05	44873.6	44873.6	44873.6	616-622		5	9		ChemistryOpen								English					Web of Science Nextgen		Place: Weinheim Publisher: Wiley-V C H Verlag Gmbh WOS:000536494900014	Excluded	TAS	wrong_content
UVWP4QBL	journalArticle	2018	Willems, Arnoud R.; Brolin, Matilda J.	The Unhappy Marriage of Customs and Anti-Dumping Legislation: Tensions Relating to Product Description and Origin	Legal Issues of Economic Integration		1566-6573		https://www.webofscience.com/wos/woscc/summary/ea96c423-e670-495a-b106-52b4b05fdbb5-5c75002f/relevance/4	In most countries, the rules concerning anti-dumping and customs reside in different laws. However, since the enforcement of anti-dumping measures is the responsibility of customs authorities, there is necessarily interaction between both areas of law. It is important to get this interaction right. For instance, changes in customs legislation could (inadvertently) increase the number of products …	2018	44873.6	44873.6	44873.6	229-251		3	45		Leg. Iss. Econ. Integr.	The Unhappy Marriage of Customs and Anti-Dumping Legislation							English					Web of Science Nextgen		Place: Alphen Aan Den Rijn Publisher: Kluwer Law Int WOS:000447856000002	Excluded	TAS	wrong_content
CJPDBHLL	journalArticle	2014	Krneta, Dragoljub; Jovanovic, Vladan; Marjanovic, Zoran	A Direct Approach to Physical Data Vault Design	Computer Science and Information Systems		1820-0214	10.2298/CSIS130523034K	https://www.researchgate.net/publication/274829995_A_Direct_Approach_to_Physical_Data_Vault_Design	The paper presents a novel agile approach to large scale design of enterprise data warehouses based on a Data Vault model. An original, simple and direct algorithm is defined for the incremental design of physical Data Vault type enterprise data warehouses, using source data meta-model and rules, and used in developing a prototype case tool for Data Vault design. This approach solves primary requ…	2014-06	44873.6	45148.3	44873.6	569-599		2	11		Comput. Sci. Inf. Syst.								English					Web of Science Nextgen		Place: Novi Sad Publisher: Comsis Consortium WOS:000340077000009	Excluded	FTS	wrong_focus
GAZCEPI7	journalArticle	2019	Barbosa-Silva, Adriano; Bratfalean, Dorina; Gu, Wei; Satagopam, Venkata; Houston, Paul; Becnel, Lauren B.; Eifes, Serge; Richard, Fabien; Tielmann, Andreas; Herzinger, Sascha; Rege, Kavita; Balling, Rudi; Peeters, Paul; Schneider, Reinhard	Presenting and sharing clinical data using the eTRIKS Standards Master Tree for tranSMART	Bioinformatics		1367-4803	10.1093/bioinformatics/bty809	https://www.webofscience.com/wos/woscc/summary/ea96c423-e670-495a-b106-52b4b05fdbb5-5c75002f/relevance/4	Motivation Standardization and semantic alignment have been considered one of the major challenges for data integration in clinical research. The inclusion of the CDISC SDTM clinical data standard into the tranSMART i2b2 via a guiding master ontology tree positively impacts and supports the efficacy of data sharing, visualization and exploration across datasets. Results We present here a schema f…	43586	44873.6	45149.3	44873.6	1562-1565		9	35		Bioinformatics								English					Web of Science Nextgen		Place: Oxford Publisher: Oxford Univ Press WOS:000469491000016	Excluded	TAS	wrong_focus
ZQ8NLWY4	conferencePaper	2014	Romero, Oscar; Abello, Alberto	Open Access Semantic Aware Business Intelligence	Business Intelligence, Ebiss 2013	978-3-319-05461-2 978-3-319-05460-5		10.1007/978-3-319-05461-2_4	https://www.webofscience.com/wos/woscc/summary/ea96c423-e670-495a-b106-52b4b05fdbb5-5c75002f/relevance/4	The vision of an interconnected and open Web of data is, still, a chimera far from being accomplished. Fortunately, though, one can find several evidences in this direction and despite the technical challenges behind such approach recent advances have shown its feasibility. Semantic-aware formalisms (such as RDF and ontology languages) have been successfully put in practice in approaches such as …	2014	44873.6	44873.6	44873.6	121-149			172								Springer-Verlag Berlin	Berlin	English					Web of Science Nextgen		ISSN: 1865-1348 WOS:000391145700004	Excluded	TAS	only_metadata
63GDKYGI	journalArticle	2015	Ribeiro, Nelson	BBC PORTUGUESE SERVICE DURING WORLD WAR II Praising Salazar while defending the Allies	Media History		1368-8804	10.1080/13688804.2014.977237	https://www.webofscience.com/wos/woscc/summary/ea96c423-e670-495a-b106-52b4b05fdbb5-5c75002f/relevance/5	This article analyses the editorial line of the BBC Portuguese Service during World War II, presenting evidence of how the output of the broadcasts was influenced by the need of the Foreign Office to maintain a good relationship with the authoritarian regime led by Oliveira Salazar. Focusing on the internal guidelines that ruled the Service, this history demonstrates how Portuguese language broad…	2015	44873.6	44873.6	44873.6	397-411		4	21		Media Hist.								English					Web of Science Nextgen		Place: Abingdon Publisher: Routledge Journals, Taylor & Francis Ltd WOS:000212280600003	Excluded	TAS	wrong_content
T4KQCNDA	conferencePaper	2017	Song, Mingjia; Li, Yong	A Pragmatic Study on the Effects of English Instruction	2017 7th Ese International Conference on Management Science, Education Science and Human Development (ese-Meh 2017)	978-981-11-2537-9		10.26602/lnms.2017.72.71	https://www.webofscience.com/wos/woscc/summary/ea96c423-e670-495a-b106-52b4b05fdbb5-5c75002f/relevance/5	As a necessity given, English language leaning has been used widespread throughout the world. English has been taught as a foreign language in most levels in and out of schools, somewhere as early as primary schools. Since English Language Teaching (ELT) in China bears the blame for its long history of emphasis on students' grammatical competence, the reflection and innovation lead into an appeal…	2017	44873.6	44873.6	44873.6	71-74			72								Singapore Management & Sports Science Inst Pte Ltd	Singapore	English					Web of Science Nextgen		ISSN: 2251-3051 WOS:000418203400014	Excluded	TAS	wrong_abbreviation
NWE4R75R	journalArticle	2015	Misra, Amit; Krissansen-Totton, Joshua; Koehler, Matthew C.; Sholes, Steven	Transient Sulfate Aerosols as a Signature of Exoplanet Volcanism	Astrobiology		1531-1074	10.1089/ast.2014.1204	https://www.webofscience.com/wos/woscc/summary/ea96c423-e670-495a-b106-52b4b05fdbb5-5c75002f/relevance/5	Geological activity is thought to be important for the origin of life and for maintaining planetary habitability. We show that transient sulfate aerosols could be a signature of exoplanet volcanism and therefore of a geologically active world. A detection of transient aerosols, if linked to volcanism, could thus aid in habitability evaluations of the exoplanet. On Earth, subduction-induced explos…	42156	44873.6	45149.3	44873.6	462-477		6	15		Astrobiology								English					Web of Science Nextgen		Place: New Rochelle Publisher: Mary Ann Liebert, Inc WOS:000363944800006	Excluded	TAS	wrong_abbreviation
SQYUPS7K	conferencePaper	2018	Pereira Junior, Vilmar Cesar; Fileto, Renato; de Souza, Willian Santos; Wittwer, Matthias; Reinhold, Olaf; Alt, Rainer	A Semantic BI Process for Detecting and Analyzing Mentions of Interest for a Domain in Tweets	Webmedia'18: Proceedings of the 24th Brazilian Symposium on Multimedia and the Web	978-1-4503-5867-5		10.1145/3243082.3243100	https://www.webofscience.com/wos/woscc/summary/ea96c423-e670-495a-b106-52b4b05fdbb5-5c75002f/relevance/5	Social media posts and other time-stamped text can carry lots of useful information. However, their proper analysis requires capturing the semantics of what is mentioned in their contents, filtering what is of interest for particular application domains, and structuring the extracted information for analytical purposes. This work proposes an approach to analyze the incidences of mentions of inter…	2018	44873.6	44873.6	44873.6	197-204											Assoc Computing Machinery	New York	English					Web of Science Nextgen		WOS:000458168000034	Excluded	TAS	wrong_focus
VN6ATVFV	conferencePaper	2017	Collarana, Diego	A Semantic Integration Approach for Building Knowledge Graphs On-Demand	Web Engineering (icwe 2017)	978-3-319-60131-1 978-3-319-60130-4		10.1007/978-3-319-60131-1_45	https://www.webofscience.com/wos/woscc/summary/ea96c423-e670-495a-b106-52b4b05fdbb5-5c75002f/relevance/5	Information about the same entity may be spread across several Web data sources, e.g., people on the social networks (Social Web), product descriptions on e-commerce sites (Deep Web) or in public Knowledge Graphs (Web of data). The problem of integrating entities from heterogeneous Web data sources on-demand is still a challenge. Existing approaches propose expensive Extraction Transformation Loa…	2017	44873.6	44873.6	44873.6	575-583			10360								Springer International Publishing Ag	Cham	English					Web of Science Nextgen		ISSN: 0302-9743 WOS:000719413600045	Excluded	TAS	wrong_focus
SSNR29Y5	journalArticle	2013	Brandao Miyoshi, Newton Shydeo; Pinheiro, Daniel Guariz; Silva, Wilson Araujo; Felipe, Joaquim Cezar	Computational framework to support integration of biomolecular and clinical data within a translational approach	Bmc Bioinformatics		1471-2105	10.1186/1471-2105-14-180	https://www.webofscience.com/wos/woscc/summary/ea96c423-e670-495a-b106-52b4b05fdbb5-5c75002f/relevance/5	Background: The use of the knowledge produced by sciences to promote human health is the main goal of translational medicine. To make it feasible we need computational methods to handle the large amount of information that arises from bench to bedside and to deal with its heterogeneity. A computational challenge that must be faced is to promote the integration of clinical, socio-demographic and b…	41431	44873.6	45149.3	44873.6	180			14		BMC Bioinformatics								English					Web of Science Nextgen		Place: London Publisher: Biomed Central Ltd WOS:000320653800001	Excluded	TAS	wrong_focus
3AVDJPMX	journalArticle	2020	Samadi, Farideh; Motallebzadeh, Khalil; Ashraf, Hamid; Khajavy, Gholam Hassan	Developing a Model for the Evaluation of Iranian EFL Teachers' Awareness of the Code of Ethics in Research	Journal of Language and Education			10.17323/jle.2020.10930	https://www.webofscience.com/wos/woscc/summary/ea96c423-e670-495a-b106-52b4b05fdbb5-5c75002f/relevance/5	Conducting educational research is not an arbitrary practice. When implementing educational research, teachers, as researchers, need to adhere to ethical rules and norms. Thus, developing an instrument for evaluating English as foreign language (EFL) teachers' awareness of the code of ethics in research can guide Iranian ELT professionals to work towards setting standards in the assessment of Ira…	2020	44873.6	44873.6	44873.6	125-139		3	6		J. Lang. Educ.								English					Web of Science Nextgen		Place: Moscow Publisher: Natl Research Univ Higher Sch Economics WOS:000576834300010	Excluded	TAS	wrong_abbreviation
6Z7ZPYHP	journalArticle	2020	Bangsund, John S.; Van Sambeek, Jack R.; Concannon, Nolan M.; Holmes, Russell J.	Sub-turn-on exciton quenching due to molecular orientation and polarization in organic light-emitting devices	Science Advances		2375-2548	10.1126/sciadv.abb2659	https://www.webofscience.com/wos/woscc/summary/ea96c423-e670-495a-b106-52b4b05fdbb5-5c75002f/relevance/5	The efficiency of organic light-emitting devices (OLEDs) is often limited by roll-off, where efficiency decreases with increasing bias. In most OLEDs, roll-off primarily occurs due to exciton quenching, which is commonly assumed to be active only above device turn-on. Below turn-on, exciton and charge carrier densities are often presumed to be too small to cause quenching. Using lock-in detection…	2020-08	44873.6	45149.3	44873.6	eabb2659		32	6		Sci. Adv.								English					Web of Science Nextgen		Place: Washington Publisher: Amer Assoc Advancement Science WOS:000560452300024	Excluded	TAS	wrong_abbreviation
PDJHXCFV	conferencePaper	2015	Guo, Yanmin; Long, Suyan; Shao, Ping; Xu, Jun; Huang, Chunbo	Research and Application of Multi-level Settlement Coordination Control Technology for Electricity Market	2015 International Conference on New Energy Science and Research (icesr 2015)	978-1-60595-273-4			https://www.webofscience.com/wos/woscc/summary/ea96c423-e670-495a-b106-52b4b05fdbb5-5c75002f/relevance/5	China electricity market is three level market organizations. In order to support cross region trade and meet wider range of power resources optimization, the new market technical support platform uses centralized deployment architecture. Bill settlement application is important for payment of the electricity purchase. This paper gives multi-level settlement coordinated control technology. Based …	2015	44873.6	44873.6	44873.6	370-376											Destech Publications, Inc	Lancaster	English					Web of Science Nextgen		WOS:000375553800060	Excluded	TAS	only_etl_elt
Q7LR66VU	journalArticle	2021	Verschoor, Anja J.; van Gelderen, Alex; Hofstra, Ulbert	Fate of recycled tyre granulate used on artificial turf	Environmental Sciences Europe		2190-4707	10.1186/s12302-021-00459-1	https://www.webofscience.com/wos/woscc/summary/ea96c423-e670-495a-b106-52b4b05fdbb5-5c75002f/relevance/5	The production of granulates as infill for artificial turf is able to process 21% of the end-of-life tyres in Europe, approximately 600 million kg per year. In doing so it avoids an annual CO2 emission comparable with the amount that could be absorbed by around 30 km(2) of forest. However, dispersal of rubber infill to the environment is perceived as a problem. An amount of 3000-5000 kg granulate…	2021-03	44873.6	44873.6	44873.6	27		1	33		Environ. Sci Eur.								English					Web of Science Nextgen		Place: New York Publisher: Springer WOS:000625952700001	Excluded	TAS	wrong_abbreviation
2S9ACTSQ	journalArticle	2022	Lan, Yuling	The Role of Teachers' Grit and Motivation in Self-Directed Professional Development	Frontiers in Psychology		1664-1078	10.3389/fpsyg.2022.922693	https://www.webofscience.com/wos/woscc/summary/ea96c423-e670-495a-b106-52b4b05fdbb5-5c75002f/relevance/5	Through English language teaching (ELT), educator professional development is an interesting and significant subject due to the fact it is in the interest of the educators' career to make sure that its participants perform consistently with the highest degrees of agreed criteria. Correspondingly, educators mostly state a willingness to enhance their own education that allows them to enhance learn…	44728	44873.6	45149.3	44873.6	922693			13		Front. Psychol.								English					Web of Science Nextgen		Place: Lausanne Publisher: Frontiers Media Sa WOS:000819180300001	Excluded	TAS	wrong_abbreviation
IMEQXCLD	conferencePaper	2012	Pudlo, Patrycja; Gavurova, Beata	Experimental Learning in Higher Education, Using Simulation Games as Learning Tool	12th International Multidisciplinary Scientific Geoconference, Sgem 2012, Vol. Iii				https://www.webofscience.com/wos/woscc/summary/ea96c423-e670-495a-b106-52b4b05fdbb5-5c75002f/relevance/5	A Chinese proverb states: tell me, I'll forget, show me, I'll remember, involve me, I'll understand. This short proverb shows the core of experimental teaching. Generally the experiential learning Theory (ELT) provides a holistic model of the learning process and a multilinear model of adult development, both of which are consistent with what we know about how people learn, grow, and develop. We …	2012	44873.6	44873.6	44873.6	1093-1100											Stef92 Technology Ltd	Sofia	English					Web of Science Nextgen		ISSN: 1314-2704 WOS:000348533800145	Excluded	TAS	wrong_abbreviation
D9P2AYL5	conferencePaper	2014	Barekat, Behzad; Mohammadi, Saeedeh	The Contribution of the Teachers' Use of Dialogic Discourse Pattern to the Improvement of the Students' Speaking Ability	Proceedings of the International Conference on Current Trends in Elt			10.1016/j.sbspro.2014.03.426	https://www.webofscience.com/wos/woscc/summary/ea96c423-e670-495a-b106-52b4b05fdbb5-5c75002f/relevance/5	As influenced by Bakhtin's conceptualization of discourse (1984), monologic and dialogic patterns are considered as the opposing ends of teachers' discourse continuum. The current research is to ascertain whether the establishment of the dialogic discourse pattern can improve the students' speaking ability or not. To this end, firstly, the crucial pre-conditions and rules for the dialogic discour…	2014	44873.6	44873.6	44873.6	353-362			98								Elsevier Science Bv	Amsterdam	English					Web of Science Nextgen		ISSN: 1877-0428 WOS:000396749900046	Excluded	TAS	wrong_content
NEGTDMRK	conferencePaper	2017	Bai, Y.; Zadeh, P. A.; Staub-French, S.; Pottinger, R.	Integrating GIS and BIM for Community-Scale Energy Modeling	International Conference on Sustainable Infrastructure 2017: Methodology	978-0-7844-8119-6			https://www.webofscience.com/wos/woscc/summary/ea96c423-e670-495a-b106-52b4b05fdbb5-5c75002f/relevance/5	To achieve energy-efficient design in urban communities, the design phase needs to adopt reliable energy modeling approaches. However, current urban modeling approaches often use abstract and low level information to describe buildings because of the difficulties of collecting and managing building data on the large scale required of such urban communities. This abstraction of building data creat…	2017	44873.6	44873.6	44873.6	185-196											Amer Soc Civil Engineers	New York	English					Web of Science Nextgen		WOS:000426799600017	Excluded	TAS	wrong_focus
QQSXU4QQ	journalArticle	2018	Cardao, Marcos	A Star is Born: Eusebio, Football, and Ideology in the Late Portuguese Empire	International Journal of the History of Sport		0952-3367	10.1080/09523367.2018.1534829	https://www.webofscience.com/wos/woscc/summary/ea96c423-e670-495a-b106-52b4b05fdbb5-5c75002f/relevance/5	Luso-tropicalism was a means of reinterpreting the history of Portuguese colonization that gained momentum during the last decades of authoritarian rule, when a series of discourses and rituals fostered the idea that Portugal was a multiracial country, geographically diverse, and yet a politically homogeneous unit. I will argue here that somea number of mass culture events and figures, namely foo…	2018	44873.6	44873.6	44873.6	374-388		4	35		Int. J. Hist. Sport	A Star is Born							English					Web of Science Nextgen		Place: Abingdon Publisher: Routledge Journals, Taylor & Francis Ltd WOS:000460389000006	Excluded	TAS	wrong_content
EHYFAS2T	conferencePaper	2019	Kiesling, Elmar; Ekelhart, Andreas; Kurniawan, Kabul; Ekaputra, Fajar	The SEPSES Knowledge Graph: An Integrated Resource for Cybersecurity	Semantic Web - Iswc 2019, Pt Ii	978-3-030-30796-7 978-3-030-30795-0		10.1007/978-3-030-30796-7_13	https://www.webofscience.com/wos/woscc/summary/ea96c423-e670-495a-b106-52b4b05fdbb5-5c75002f/relevance/5	This paper introduces an evolving cybersecurity knowledge graph that integrates and links critical information on real-world vulnerabilities, weaknesses and attack patterns from various publicly available sources. Cybersecurity constitutes a particularly interesting domain for the development of a domain-specific public knowledge graph, particularly due to its highly dynamic landscape characteriz…	2019	44873.6	44873.6	44873.6	198-214			11779			The SEPSES Knowledge Graph					Springer International Publishing Ag	Cham	English					Web of Science Nextgen		ISSN: 0302-9743 WOS:000521421900013	Excluded	TAS	only_etl_elt
L8DMRIWX	bookSection	2018	Preumont, Andre	Active Control of Large Telescopes: Active Optics	Vibration Control of Active Structures: An Introduction, 4th Edition	978-3-319-72296-2 978-3-319-72295-5			https://www.webofscience.com/wos/woscc/summary/ea96c423-e670-495a-b106-52b4b05fdbb5-5c75002f/relevance/5	This chapter deals with the control of the primary mirror of large telescopes in order to compensate the deformation due to manufacturing errors, the thermal gradients, and the changing gravity loads. The case of a monolithic mirror is considered first, followed by that of segmented mirrors (all telescopes with a primary mirror larger than 8m will be segmented). The control strategy is based on a…	2018	44873.6	44873.6	44873.6	449-468			246			Active Control of Large Telescopes					Springer	Dordrecht	English					Web of Science Nextgen		DOI: 10.1007/978-3-319-72296-2_17 ISSN: 0925-0042 WOS:000450255700018	Excluded	TAS	wrong_abbreviation
GTJK42FD	journalArticle	2018	Boulila, Wadii; Farah, Imed Riadh; Hussain, Amir	A novel decision support system for the interpretation of remote sensing big data	Earth Science Informatics		1865-0473	10.1007/s12145-017-0313-7	https://www.webofscience.com/wos/woscc/summary/ea96c423-e670-495a-b106-52b4b05fdbb5-5c75002f/relevance/5	Applications of remote sensing (RS) data cover several fields such as: cartography, surveillance, land-use planning, archaeology, environmental studies, resources management, etc. However, the amount of RS data has grown considerably due to the increase of aerial and satellite sensors. With this continuous increase, the necessity of having automated tools for the interpretation and analysis of RS…	2018-03	44873.6	44873.6	44873.6	31-45		1	11		Earth Sci. Inform.								English					Web of Science Nextgen		Place: Heidelberg Publisher: Springer Heidelberg WOS:000425550300003	Excluded	TAS	wrong_content
XNR7JSUA	journalArticle	2021	Wang, Jinwu; Sun, Xiaobo; Xu, Yanan; Zhou, Wenqi; Tang, Han; Wang, Qi	Timeliness Harvesting Loss of Rice in Cold Region under Different Mechanical Harvesting Methods	Sustainability			10.3390/su13116345	https://www.webofscience.com/wos/woscc/summary/ea96c423-e670-495a-b106-52b4b05fdbb5-5c75002f/relevance/5	The yield loss during the process of harvesting is a great challenge in rice production. A suitable harvesting time and harvesting method can help to reduce the yield losses of rice, and decisions about the harvest date have important implications for labor management as well as for agricultural machinery scheduling. Nonetheless, the comprehensive composition of timeliness harvesting loss (THL) a…	2021-06	44873.6	44873.6	44873.6	6345		11	13		Sustainability								English					Web of Science Nextgen		Place: Basel Publisher: Mdpi WOS:000660726700001	Excluded	TAS	wrong_abbreviation
QJFHZSZY	journalArticle		Colmenero, Kebir; Lasagabaster, David	Enclosing native speakerism: students', parents' and teachers' perceptions of language teachers	Journal of Multilingual and Multicultural Development		0143-4632	10.1080/01434632.2020.1865384	https://www.webofscience.com/wos/woscc/summary/ea96c423-e670-495a-b106-52b4b05fdbb5-5c75002f/relevance/5	The English Language Teaching (ELT) industry has long been ruled by native-speaker norms. Despite the fact that non-native speaking teachers (NNSTs) outnumber native speaking teachers (NSTs), the formers' linguistic abilities are often perceived as not fully fledged by both students and NNSTs themselves. Many studies have examined the NST vs. NNST debate, from students' or teachers' (but rarely f…		44873.6	44873.6	44873.6						J. Multiling. Multicult. Develop.	Enclosing native speakerism							English					Web of Science Nextgen		Place: Abingdon Publisher: Routledge Journals, Taylor & Francis Ltd WOS:000604022800001	Excluded	TAS	wrong_abbreviation
MZK38VMF	conferencePaper	2015	Putra, Made Edwin Wira; Suwardi, Iping Supriana	Structural off-line handwriting character recognition using approximate subgraph matching and levenshtein distance	International Conference on Computer Science and Computational Intelligence (iccsci 2015)			10.1016/j.procs.2015.07.529	https://www.webofscience.com/wos/woscc/summary/ea96c423-e670-495a-b106-52b4b05fdbb5-5c75002f/relevance/5	This research paper proposed alternatives method for off-line handwriting character recognition in structural approach. The task of character segmentation and normalisation is quite costly when processing large data, especially on off-line handwriting recognition with structural approach. The main idea of this paper is to model a handwritten character into string graph representation. The purpose…	2015	44873.6	44873.6	44873.6	340-349			59								Elsevier Science Bv	Amsterdam	English					Web of Science Nextgen		ISSN: 1877-0509 WOS:000361371500042	Excluded	TAS	wrong_abbreviation
GHXZFU6S	conferencePaper	2022	Nijenhuis, Jan; van der Heiden, Nico; Jonker, Wouter	SMATT, a tool that measures the mechanical loads on the support points of the TMT primary mirror supports	Advances in Optical and Mechanical Technologies for Telescopes and Instrumentation V	978-1-5106-5358-0 978-1-5106-5357-3		10.1117/12.2630162	https://www.webofscience.com/wos/woscc/summary/ea96c423-e670-495a-b106-52b4b05fdbb5-5c75002f/relevance/5	TMT will be a telescope with 492 segments making up the primary mirror. Each of these segments is supported with a highly sophisticated Segment Support Assembly (SSA) and each of them is to be tested for acceptance using a tool called SMATT. This tool will be mounted on top of each SSA and provides the load distribution applied to its 27 support points. These loads will vary slightly due to mecha…	2022	44873.6	44873.6	44873.6	121880L			12188								Spie-Int Soc Optical Engineering	Bellingham	English					Web of Science Nextgen		ISSN: 0277-786X WOS:000864175900017	Excluded	TAS	wrong_content
32ANL4FK	journalArticle	2015	Ribeiro, Nelson	CENSORSHIP AND SCARCITY Controlling new and old media in Portugal, 1936-1945	Media History		1368-8804	10.1080/13688804.2014.950951	https://www.webofscience.com/wos/woscc/summary/ea96c423-e670-495a-b106-52b4b05fdbb5-5c75002f/relevance/5	This article presents a case study on how goods scarcity, both natural and artificially created, was used along with censorship to control the Portuguese public's access to information during the 1930s and 1940s. Even though the dictatorship that ruled Portugal from 1933 relied on a censorship apparatus that prevented the publication and broadcast of many pieces of national and international news…	2015	44873.6	44873.6	44873.6	74-88		1	21		Media Hist.								English					Web of Science Nextgen		Place: Abingdon Publisher: Routledge Journals, Taylor & Francis Ltd WOS:000212275300006	Excluded	TAS	wrong_content
DK8BIYPU	journalArticle	2016	Sharma, Rahul K.; Katiyar, Monica; Rao, I. V. Kameshwar; Unni, K. N. Narayanan; Deepak	Effect of the electric field during annealing of organic light emitting diodes for improving its on/off ratio	Physical Chemistry Chemical Physics		1463-9076	10.1039/c5cp06637a	https://www.webofscience.com/wos/woscc/summary/ea96c423-e670-495a-b106-52b4b05fdbb5-5c75002f/relevance/5	If an organic light emitting diode is to be used as part of a matrix addressed array, it should exhibit low reverse leakage current. In this paper we present a method to improve the on/off ratio of such a diode by simultaneous application of heat and electric field post device fabrication. A green OLED with excellent current efficiency was seen to be suffering from a poor on/off ratio of 10(2). A…	42397	44490.3	45149.3	44873.6	2747-2755		4	18		Phys. Chem. Chem. Phys.								English					Web of Science Nextgen		Place: Cambridge Publisher: Royal Soc Chemistry WOS:000369506000051	Excluded	TAS	wrong_abbreviation
B5RX6399	journalArticle	2017	Sen, Yusuf; Kuleli, Mesut	Use of plural in spoken English in an EFL context	Eurasian Journal of Applied Linguistics		2149-1135	10.32601/ejal.460981	https://www.webofscience.com/wos/woscc/summary/ea96c423-e670-495a-b106-52b4b05fdbb5-5c75002f/relevance/5	The aim of this study is to determine students' use of plural in speaking in an EFL context. To this end, 48 students' speaking exams, which were recorded during the oral exams in 2014-2015 academic year, were transcribed by the researchers and the students' use of plural was analyzed. It is important to note that not all the input was obtained from only one exam, but rather a progressive use of …	2017-09	44873.6	44873.6	44873.6	139-153		2	3		Eur. J. Appl. Linguist.								English					Web of Science Nextgen		Place: Ankara Publisher: Hacettepe Univ, Elt Dept WOS:000425963200010	Excluded	TAS	wrong_abbreviation
P5R82DP4	journalArticle	2022	Zanetti, Vinicius; Aoki, Marcelo Saldanha; Bradley, Paul S.; Moreira, Alexandre	External and Internal Training Loads for Intensive and Extensive Tactical-Conditioning in Soccer Small Sided Games	Journal of Human Kinetics		1640-5544	10.2478/hukin-2022-0083	https://www.webofscience.com/wos/woscc/summary/ea96c423-e670-495a-b106-52b4b05fdbb5-5c75002f/relevance/5	This study aimed to investigate the external (ETLs; 15-Hz GPS unit coupled with a 100 Hz tri-axial accelerometer) and internal training loads (ITLs; session-RPE method) of 18 elite U20 soccer players (19 +/- 1.0 years, 178 +/- 8 cm, 71 +/- 7 kg) undertaking a tactical-conditioning training program with special reference to small-sided games (SSGs). The SSGs used in this program were either extens…	44812	44873.6	45149.3	44873.6	165-173		1	83		J. Hum. Kinet.								English					Web of Science Nextgen		Place: Warsaw Publisher: Sciendo WOS:000850738600017	Excluded	TAS	wrong_abbreviation
J8DQTMTW	journalArticle	2021	di Gennaro, Kristen; Ekiert, Monika	The impact of corrective feedback on English articles	Elt Journal		0951-0893	10.1093/elt/ccaa074	https://www.webofscience.com/wos/woscc/summary/ea96c423-e670-495a-b106-52b4b05fdbb5-5c75002f/relevance/5	Studies on focused written corrective feedback in L2 contexts report that such feedback is effective, even with learners' use of English articles. They report that by narrowly targeting two single-rule-based functions-first-mention a/an and second-mention the-learners acquire greater mastery and control over these forms. The effects of such selective corrective feedback on learners' understanding…	2021-07	44873.6	44873.6	44873.6	290-299		3	75		ELT J.								English					Web of Science Nextgen		Place: Oxford Publisher: Oxford Univ Press WOS:000684069700006	Excluded	TAS	wrong_content
SXXUNWV8	conferencePaper	2018	Carty, Michael; Bachet, Damien; Arhancet, Axel; Leboeuf, Didier; Barriere, Jean Christophe; Corpace, Olivier; Duboue, Bruno; Berthe, Michel; Fontignie, Jean; Martignac, Jerome; Prieur, Marin; Durand, Gilles-Alphonse; Mondier, Jean-Bernard; Roulet, Philippe; Junkera, Bittori; Anel, Jesus; Hernandez, Inaki	Design and manufacturing of a precision cryogenic actuator	Ground-Based and Airborne Instrumentation for Astronomy Vii	978-1-5106-1958-6		10.1117/12.2310135	https://www.webofscience.com/wos/woscc/summary/ea96c423-e670-495a-b106-52b4b05fdbb5-5c75002f/relevance/5	The CEA CryoMechanism (CM35) was created in the late nineties from the association of basic industrial components. At this stage, the goal was to design a very robust and highly repeatable rotating actuator that could operate from room temperature, down to cryogenic temperatures (20K) with a very low power dissipation. This first model was designed according rules of thumb for ground instruments.…	2018	44873.6	44873.6	44873.6	UNSP 107025V			10702								Spie-Int Soc Optical Engineering	Bellingham	English					Web of Science Nextgen		ISSN: 0277-786X WOS:000452664300144	Excluded	TAS	wrong_abbreviation
HWAEJDZ7	book	2019	Li, Wenjing; De Costa, Peter	Problematizing English Language Teaching in China through a Local Chinese English Teacher Agency Lens		978-1-78892-390-3 978-1-78892-392-7 978-1-78892-391-0			https://www.webofscience.com/wos/woscc/summary/ea96c423-e670-495a-b106-52b4b05fdbb5-5c75002f/relevance/5	In line with Kumaravadivelu's (2003, 2012, 2016) call to initiate a post-method and bottom-up approach to English language teaching (ELT), we argue for a need to restore teacher agency and recognize the value of teacher expertise developed through locally situated practice (Canagarajah, 2012). Specifically, our case study traces the practices of our Chinese teacher participant, Mr Ding, (1) from …	2019	44873.6	44873.6	44873.6				70								Multilingual Matters Ltd	Clevedon	English					Web of Science Nextgen		Pages: 160-179 Publication Title: Theorizing and Analyzing Language Teacher Agency WOS:000656662300010	Excluded	TAS	wrong_abbreviation
DKYFUZT8	journalArticle	2016	Haarbrandt, Birger; Tute, Erik; Marschollek, Michael	Automated population of an i2b2 clinical data warehouse from an openEHR-based data repository	Journal of Biomedical Informatics		1532-0464	10.1016/j.jbi.2016.08.007	https://www.sciencedirect.com/science/article/pii/S1532046416300843?via%3Dihub	Background: Detailed Clinical Model (DCM) approaches have recently seen wider adoption. More specifically, openEHR-based application systems are now used in production in several countries, serving diverse fields of application such as health information exchange, clinical registries and electronic medical record systems. However, approaches to efficiently provide openEHR data to researchers for …	2016-10	44490.3	45145.4		277-294			63										English								Included
G4AVTRDQ	journalArticle	2021	Akram, Muhammad; Shahzadi, Gulfam	Decision-making approach based on Pythagorean Dombi fuzzy soft graphs	Granular Computing		2364-4966	10.1007/s41066-020-00224-4	https://www.webofscience.com/wos/woscc/summary/ea96c423-e670-495a-b106-52b4b05fdbb5-5c75002f/relevance/5	A Pythagorean fuzzy set model is more useful than intuitionistic fuzzy set model to handle the imprecise information involving both membership and nonmembership degrees, and a soft set is an other parameterized point of view for handling the vagueness. A Pythagorean fuzzy soft graph is considered more capable than intuitionistic fuzzy soft graph for representing the parametric relationships betwe…	2021-07	44873.6	44873.6	44873.6	671-689		3	6		Granul. Comput.								English					Web of Science Nextgen		Place: London Publisher: Springernature WOS:000660854100014	Excluded	TAS	only_etl_elt
B2UIIRIL	journalArticle	2019	Wang, Rong; Wang, Boxin; Wang, Jianqiu; Zhang, Xuning; Zhang, Dongyang; Wei, Donghui; Sun, Xiaobo; Zhou, Huiqiong; Zhang, Yuan	A universal approach for optimizing charge extraction in electron transporting layer-free organic solar cells via Lewis base doping	Journal of Materials Chemistry A		2050-7488	10.1039/c9ta10002d	https://www.webofscience.com/wos/woscc/summary/ea96c423-e670-495a-b106-52b4b05fdbb5-5c75002f/relevance/5	Although the improvement of power conversion efficiency (PCE) in organic photovoltaic cells (OSC) is due to the development of novel donors and non-fullerene acceptors, state-of-the-art devices commonly utilize charge transporting/extraction interlayers. Here we demonstrate a universal approach based on a series of tetraalkyl ammonium bromide (TXABr) Lewis bases as n-dopants for mediating electro…	43806	44873.6	44873.6	44873.6	25808-25817		45	7		J. Mater. Chem. A								English					Web of Science Nextgen		Place: Cambridge Publisher: Royal Soc Chemistry WOS:000509471800007	Excluded	TAS	wrong_abbreviation
GCS23UXR	conferencePaper	2022	Schnetler, Hermine; Bond, Charlotte; Chulani, Haresh; Clarke, Fraser; Costille, Anne; Delgado Garcia, Graciela; Miguel Delgado, Jose; Dimoudi, Sofia; Dunn, Andrew; George, Elizabeth; Estrada Piqueras, Alberto; Guieu, Sylvain; Joven, Enrique; Larrieu, Marie; Martin Hernando, Yolanda; Martinez Martin, Cecilia; Menendez Mendoza, Saul; Miller, Chris; Morris, Tim; Pecontal, Arlette; Piqueras Lopez, Ja…	HARMONI: The Extremely Large Telescope first light integral field spectrograph: A novel control architecture to integrate the science instrument control system with that of adaptive optics	Modeling, Systems Engineering, and Project Management for Astronomy X	978-1-5106-5356-6 978-1-5106-5355-9		10.1117/12.2629440	https://www.webofscience.com/wos/woscc/summary/ea96c423-e670-495a-b106-52b4b05fdbb5-5c75002f/relevance/5	HARMONI is the Extremely Large Telescope visible and near infrared integral field spectrograph and will be one of the first light instruments. The instrument supports four operational modes called No Adaptive Optics (NOAO), Single Conjugated Adaptive Optics (SCAO), High Contrast Adaptive Optics (HCAO), and Laser Tomography Adaptive Optics (LTAO). These operational modes are closely related to the…	2022	44873.6	44873.6	44873.6	1218707			12187			HARMONI					Spie-Int Soc Optical Engineering	Bellingham	English					Web of Science Nextgen		ISSN: 0277-786X WOS:000860929900006	Excluded	TAS	wrong_abbreviation
N8SX75EU	conferencePaper	2014	Shooshtari, Zohreh G.; Shahri, Somaiyeh	Down the Garden Path: an Effective Kind of EFL Grammar Instruction	Proceedings of the International Conference on Current Trends in Elt			10.1016/j.sbspro.2014.03.606	https://www.webofscience.com/wos/woscc/summary/ea96c423-e670-495a-b106-52b4b05fdbb5-5c75002f/relevance/5	Enabling language learners to produce the correct target language forms is the main goal of many production practices. The present study compared the effects of two kinds of instruction directed at problematic constructions. Three parallel homogeneous groups of learners were exposed to two different conditions of grammar teaching. The first experimental group was treated through the garden path t…	2014	44873.6	44873.6	44873.6	1777-1784			98			Down the Garden Path					Elsevier Science Bv	Amsterdam	English					Web of Science Nextgen		ISSN: 1877-0428 WOS:000396749900225	Excluded	TAS	wrong_abbreviation
4ARI42PA	conferencePaper	2016	Qbadou, M.; Hajji, M.; Samadi, A.; Mansouri, K.	Improving the Selection Process of Students in Higher Education Based on Data Warehouse and Data Mining Techniques	Iceri2016: 9th International Conference of Education, Research and Innovation	978-84-617-5895-1			https://www.webofscience.com/wos/woscc/summary/ea96c423-e670-495a-b106-52b4b05fdbb5-5c75002f/relevance/5	When selecting candidates for engineering schools, officials are faced with the issue of students' heterogeneity in their academic scores. This problem is due to many subjective parameters that are often not significant for process efficiency. Among these parameters, the type of institution (Faculty of Science, Faculty of Science and Technology, preparatory classes, higher technology schools, etc…	2016	44873.6	44873.6	44873.6	2637-2645											Iated-Int Assoc Technology Education & Development	Valenica	English					Web of Science Nextgen		ISSN: 2340-1095 WOS:000417330202092	Excluded	TAS	wrong_focus
G4W42T6I	journalArticle	2018	Yang, Zhenhai; Gao, Pingqi; Sheng, Jiang; Tong, Hui; Quan, Cheng; Yang, Xi; Chee, Kuan W. A.; Yan, Baojie; Zeng, Yuheng; Ye, Jichun	Principles of dopant-free electron-selective contacts based on tunnel oxide/low work-function metal stacks and their applications in heterojunction solar cells	Nano Energy		2211-2855	10.1016/j.nanoen.2018.01.043	https://www.webofscience.com/wos/woscc/summary/ea96c423-e670-495a-b106-52b4b05fdbb5-5c75002f/relevance/5	Dopant-free carrier-selective contacts (CSCs) are considerably attractive on highly efficient crystalline silicon (c-Si) based heterojunction solar cells (HSCs) owing to their combined advantages of low thermal budget, ease of processing and simplicity of the device architecture. However, due to inferior passivation property and relatively high resistivity, the silicon oxide (SiOx) thin film is a…	2018-04	44873.6	44873.6	44873.6	133-140			46		Nano Energy								English					Web of Science Nextgen		Place: Amsterdam Publisher: Elsevier WOS:000427924000016	Excluded	TAS	wrong_abbreviation
UQL9QC5V	journalArticle	2015	Botley, Simon Philip	Errors Versus Mistakes: A False Dichotomy?	Malaysian Journal of Elt Research		1511-8002		https://www.webofscience.com/wos/woscc/summary/ea96c423-e670-495a-b106-52b4b05fdbb5-5c75002f/relevance/5	In this paper, the dichotomy between errors and mistakes in applied linguistics will be discussed, with a view to arriving at a clearer understanding of how to describe learner language from an empirical viewpoint. Errors are usually defined as systematic deviations from the rules of a target language. They may occur because a learner does not know a rule, such as Subject-Verb Agreement in Englis…	2015	44873.6	44873.6	44873.6	82-94		1	11		Malays. J. ELT Res.	Errors Versus Mistakes							English					Web of Science Nextgen		Place: Selangor Publisher: Univ Kebangsaan Malaysia WOS:000439438800006	Excluded	TAS	wrong_content
QS5PMZ8P	journalArticle	2020	Putra, I. Dewa Gede Rat Dwiyana; Saukah, Ali; Basthomi, Yazid; Irawati, Enny	The Predicting Power of Self-Efficacy on Students' Argumentative Writing Quality	Journal of Asia Tefl		1738-3102	10.18823/asiatefl.2020.17.2.5.379	https://www.webofscience.com/wos/woscc/summary/ea96c423-e670-495a-b106-52b4b05fdbb5-5c75002f/relevance/5	This study aims to investigate the relationships among the aspects of writing self-efficacy and students' writing quality in the argumentative writing domain Multiple linear regression analysis is applied to reveal how writing self-efficacy, in the aspect of ideation, convention and self-regulation, predicts the students' argumentative writing performance. The participants in this study are the f…	2020	44873.6	44873.6	44873.6	379-394		2	17		J. Asia TEFL								English					Web of Science Nextgen		Place: Gwangju Publisher: Asia Tefl WOS:000546449500005	Excluded	TAS	wrong_content
BGPXT5IG	journalArticle	2021	Stephenson, Michael; Hall, Graham	Organizing talk in group speaking tests: learning from high-scoring students	Elt Journal		0951-0893	10.1093/elt/ccaa052	https://www.webofscience.com/wos/woscc/summary/ea96c423-e670-495a-b106-52b4b05fdbb5-5c75002f/relevance/5	This article investigates how group speaking test candidates manage group talk during assessed, time-limited tasks. Drawing on recorded and transcribed data, it explores how higher-scoring learners manage spoken assessment tasks through their talk, moving conversations on or slowing them down in order to perform and complete the tasks' requirements in a timely way. These data are contrasted with …	2021-01	44873.6	44873.6	44873.6	42-54		1	75		ELT J.	Organizing talk in group speaking tests							English					Web of Science Nextgen		Place: Oxford Publisher: Oxford Univ Press WOS:000637034400006	Excluded	TAS	wrong_content
LT3BNCYS	journalArticle	2016	Arvand, Emad; Gorjian, Bahman	The Effect of Oral and Written Instruction on Developing Efl Learners' Stress Recognition at the Intermediate Level	Modern Journal of Language Teaching Methods				https://www.webofscience.com/wos/woscc/summary/ea96c423-e670-495a-b106-52b4b05fdbb5-5c75002f/relevance/5	THE PRESENT STUDY INVESTIGATED THE EFFECTS OF ORAL AND WRITTEN INSTRUCTION ON DEVELOPING ENGLISH AS FOREIGN LANGUAGE (EFL) INTERMEDIATE LEARNERS' STRESS RECOGNITION. TO ACHIEVE THIS PURPOSE, A LANGUAGE PROFICIENCY TEST WAS ADMINISTERED TO ONE HUNDRED AND TWENTY LANGUAGE LEARNERS MAJORING IN ENGLISH LANGUAGE TEACHING AT AZAD UNIVERSITY OF ABADAN, IRAN. AMONG THEM, SIXTY LANGUAGE LEARNERS WERE NON-…	2016-08	44873.6	44873.6	44873.6	52-62		5	6		Mod. J. Lang. Teach. Methods								English					Web of Science Nextgen		Place: Mashhad Publisher: Modern Journal Language Teaching Methods WOS:000389609800005	Excluded	TAS	wrong_content
RVB59S8A	journalArticle	2014	Vanzella, E.; Fontana, A.; Pentericci, L.; Castellano, M.; Grazian, A.; Giavalisco, M.; Nonino, M.; Cristiani, S.; Zamorani, G.; Vignali, C.	A 52 hours VLT/FORS2 spectrum of a bright z similar to 7 HUDF galaxy: no Ly-alpha emission	Astronomy & Astrophysics		1432-0746	10.1051/0004-6361/201424285	https://www.webofscience.com/wos/woscc/summary/ea96c423-e670-495a-b106-52b4b05fdbb5-5c75002f/relevance/5	Aims. We aim to determine the redshift of GDS_1408, the most solid z similar to 7 galaxy candidate lying in the Hubble Ultra Deep Field. Methods. We have used all the VLT spectra for GDS_1408 that has been collected by two other groups with FORS2 at VLT and by us in the last five years for a total integration time of 52 h. The combined spectrum is the deepest ever obtained of a galaxy in the reio…	2014-09	44873.6	44873.6	44873.6	A78			569		Astron. Astrophys.	A 52 hours VLT/FORS2 spectrum of a bright z similar to 7 HUDF galaxy							English					Web of Science Nextgen		Place: Les Ulis Cedex A Publisher: Edp Sciences S A WOS:000343092100116	Excluded	TAS	wrong_abbreviation
VGXHN6L9	journalArticle	2021	Panahandeh, Mahsa; Hamdaqa, Mohammad; Zamani, Bahman; Hamou-Lhadj, Abdelwahab	MUPPIT: a method for using proper patterns in model transformations	Software and Systems Modeling		1619-1366	10.1007/s10270-020-00853-y	https://www.webofscience.com/wos/woscc/summary/ea96c423-e670-495a-b106-52b4b05fdbb5-5c75002f/relevance/5	Model transformation plays an important role in developing software systems using the model-driven engineering paradigm. Examples of applications of model transformation include forward engineering, reverse engineering of code into models, and refactoring. Poor-quality model transformation code is costly and hard to maintain. There is a need to develop techniques and tools that can support transf…	2021-10	44873.6	44873.6	44873.6	1491-1523		5	20		Softw. Syst. Model.	MUPPIT							English					Web of Science Nextgen		Place: Heidelberg Publisher: Springer Heidelberg WOS:000608386700001	Excluded	TAS	wrong_focus
2CHFZGBA	journalArticle	2022	AbuHalimeh, Ahmed	Improving Data Quality in Clinical Research Informatics Tools	Frontiers in Big Data			10.3389/fdata.2022.871897	https://www.webofscience.com/wos/woscc/summary/ea96c423-e670-495a-b106-52b4b05fdbb5-5c75002f/relevance/5	Maintaining data quality is a fundamental requirement for any successful and long-term data management. Providing high-quality, reliable, and statistically sound data is a primary goal for clinical research informatics. In addition, effective data governance and management are essential to ensuring accurate data counts, reports, and validation. As a crucial step of the clinical research process, …	44680	44873.6	45149.3	44873.6	871897			5		Front. Big Data								English					Web of Science Nextgen		Place: Lausanne Publisher: Frontiers Media Sa WOS:000796680800001	Excluded	TAS	wrong_content
WZEPA2UQ	journalArticle	2021	de la Roche, D. J. M. Petit Dit; Oberg, N.; van den Ancker, M. E.; Kamp, I.; van Boekel, R.; Fedele, D.; Ivanov, V. D.; Kasper, M.; Kaeufl, H. U.; Kissler-Patig, M.; Miles-Paez, P. A.; Pantin, E.; Quanz, S. P.; Rab, Ch; Siebenmorgen, R.; Waters, L. B. F. M.	New mid-infrared imaging constraints on companions and protoplanetary disks around six young stars	Astronomy & Astrophysics		0004-6361	10.1051/0004-6361/202039261	https://www.webofscience.com/wos/woscc/summary/ea96c423-e670-495a-b106-52b4b05fdbb5-5c75002f/relevance/5	Context. Mid-infrared (mid-IR) imaging traces the sub-micron and micron-sized dust grains in protoplanetary disks and it offers constraints on the geometrical properties of the disks and potential companions, particularly if those companions have circumplanetary disks.Aims. We use the VISIR instrument and its upgrade NEAR on the VLT to take new mid-IR images of five (pre-)transition disks and one…	44301	44873.6	44873.6	44873.6	A92			648		Astron. Astrophys.								English					Web of Science Nextgen		Place: Les Ulis Cedex A Publisher: Edp Sciences S A WOS:000647069600001	Excluded	TAS	wrong_content
MWXQKIMQ	journalArticle	2021	Qing-Lin, Xu; Ting, Xiang; Wei, Xu; Ting, Li; Xiao-Yan, Wu; Wei, Li; Xue-Jun, Qiu; Ping, Chen	Gold nanoparticals modified indium tin oxide anode for high performance red perovskite light emitting diodes	Acta Physica Sinica		1000-3290	10.7498/aps.70.20210500	https://www.webofscience.com/wos/woscc/summary/ea96c423-e670-495a-b106-52b4b05fdbb5-5c75002f/relevance/5	Gold nanoparticles (Au NPs) play an important role in improving the external quantum efficiency of perovskite light emitting diodes (PeLED). To avoid direct contact between the Au NPs and the light emitting layer, the Au NPs@SiO2 structure and blending the Au NPs into the hole transport layer (HTL) or electron transport layer (ETL) have been proposed previously. However, the Au NPs@SiO2 is diffic…	44489	44873.6	44873.6	44873.6	207803		20	70		Acta Phys. Sin.								Chinese					Web of Science Nextgen		Place: Beijing Publisher: Chinese Physical Soc WOS:000710189000038	Excluded	TAS	wrong_abbreviation
I6J3WRI7	journalArticle	2014	Silviyanti, Tengku Maya; Yusuf, Yunisrina Qismullah	A One-Stop Class Blog to Promote Collaborative Writing Activities	Malaysian Journal of Elt Research		1511-8002		https://www.webofscience.com/wos/woscc/summary/ea96c423-e670-495a-b106-52b4b05fdbb5-5c75002f/relevance/6	Blogs have been found to assist learners to develop their skills through virtual teamwork. This paper reports on a preliminary study on the use of class blogs to support collaborative English writing activities. Observation and evaluation were conducted in a second year writing class comprising 30 university students over a period of one semester. In designing the ICT-based learning, the process …	2014	44873.6	44873.6	44873.6	31-45		1	10		Malays. J. ELT Res.								English					Web of Science Nextgen		Place: Selangor Publisher: Univ Kebangsaan Malaysia WOS:000415453100003	Excluded	TAS	wrong_content
3748B3IY	journalArticle	2020	Bhowmik, Subrata Kumar	The Efficacy of Teacher Agency in L2 Writing Instruction: Insights from the EAP Classroom	Malaysian Journal of Elt Research		1511-8002		https://www.webofscience.com/wos/woscc/summary/ea96c423-e670-495a-b106-52b4b05fdbb5-5c75002f/relevance/6	L2 scholars (e.g., Gao, 2010; Mercer, 2011; Ollerhead, 2010) have underlined the importance of teacher agency in making classroom instruction successful. This article reports on the findings of an empirical study on the efficacy of teacher agency in an EAP writing classroom in Bangladesh. Studying five EAP learners, this qualitative case study examined what aspects of writing instruction with tea…	2020	44873.6	44873.6	44873.6	43831		1	17		Malays. J. ELT Res.	The Efficacy of Teacher Agency in L2 Writing Instruction							English					Web of Science Nextgen		Place: Bandar Putra Permai Publisher: Malaysian English Language Teaching Assoc WOS:000551401500001	Excluded	TAS	wrong_content
IXBYW6SV	journalArticle	2021	Kalair, Ali Raza; Abas, Naeem; Seyedmahmoudian, Mehdi; Rauf, Shoaib; Stojcevski, Alex; Khan, Nasrullah	Duck curve leveling in renewable energy integrated grids using internet of relays	Journal of Cleaner Production		0959-6526	10.1016/j.jclepro.2021.126294	https://www.webofscience.com/wos/woscc/summary/ea96c423-e670-495a-b106-52b4b05fdbb5-5c75002f/relevance/6	Power grids are undergoing deregulation, privatization, and decentralization worldwide. The smart grid allows the integration of clean power renewable energy technologies to the utility grid through mini, micro, and nano grids. Conventional centralized power grids used to rely on fossil fuel -fired power plants which are being replaced worldwide with solar, wind, small hydro, geothermal, biomass,…	44306	44490.3	45149.3	44873.6	126294			294		J. Clean Prod.								English					Web of Science Nextgen		Place: Oxford Publisher: Elsevier Sci Ltd WOS:000629035100001	Excluded	TAS	only_etl_elt
5TAYLZWP	journalArticle	2018	Zakharov, Alexander F.	The black hole at the Galactic Center: Observations and models	International Journal of Modern Physics D		0218-2718	10.1142/S0218271818410092	https://www.webofscience.com/wos/woscc/summary/ea96c423-e670-495a-b106-52b4b05fdbb5-5c75002f/relevance/6	One of the most interesting astronomical objects is the Galactic Center. It is a subject of intensive astronomical observations in different spectral bands in recent years. We concentrate our discussion on a theoretical analysis of observational data of bright stars in the IR-band obtained with large telescopes. We also discuss the importance of VLBI observations of bright structures which could …	2018-04	44873.6	44873.6	44873.6	1841009		6	27		Int. J. Mod. Phys. D	The black hole at the Galactic Center							English					Web of Science Nextgen		Place: Singapore Publisher: World Scientific Publ Co Pte Ltd WOS:000430849800010	Excluded	TAS	wrong_abbreviation
KFXR2CYA	conferencePaper	2014	Nanni, Loris; Paci, Michelangelo; Caetano Dos Santos, Florentino Luciano; Brahnam, Sheryl; Hyttinen, Jari	Analysis of Virus Textures in Transmission Electron Microscopy Images	Innovation in Medicine and Healthcare 2014	978-1-61499-474-9 978-1-61499-473-2		10.3233/978-1-61499-474-9-83	https://www.webofscience.com/wos/woscc/summary/ea96c423-e670-495a-b106-52b4b05fdbb5-5c75002f/relevance/6	In this paper we propose an ensemble of texture descriptors for analyzing virus textures in transmission electron microscopy images. Specifically, we present several novel multi-quinary (MQ) codings of local binary pattern (LBP) variants: the MQ version of the dense LBP, the MQ version of the rotation invariant co-occurrence among adjacent LBPs, and the MQ version of the LBP histogram Fourier. To…	2014	44873.6	44873.6	44873.6	83-91			207								Ios Press	Amsterdam	English					Web of Science Nextgen		ISSN: 0926-9630 WOS:000455808100010	Excluded	TAS	wrong_content
8XVNGIJK	journalArticle	2018	Sanusi, Nik Shazana Nik Mohd; Rosli, Rozana; Ab Halim, Mohd Amin; Chan, Kuang-Lim; Nagappan, Jayanthi; Azizi, Norazah; Amiruddin, Nadzirah; Tatarinova, Tatiana V.; Low, Eng-Ti Leslie	PalmXplore: oil palm gene database	Database-the Journal of Biological Databases and Curation		1758-0463	10.1093/database/bay095	https://www.webofscience.com/wos/woscc/summary/ea96c423-e670-495a-b106-52b4b05fdbb5-5c75002f/relevance/6	A set of Elaeis guineensis genes had been generated by combining two gene prediction pipelines: Fgenesh++ developed by Softberry and Seqping by the Malaysian Palm Oil Board. PalmXplore was developed to provide a scalable data repository and a user-friendly search engine system to efficiently store, manage and retrieve the oil palm gene sequences and annotations. Information deposited in PalmXplor…	43361	44873.6	44873.6	44873.6	bay095					Database	PalmXplore							English					Web of Science Nextgen		Place: Oxford Publisher: Oxford Univ Press WOS:000445469100002	Excluded	TAS	wrong_content
L5PISUJK	journalArticle	2022	Zhang, Kai; Troitzsch, Sebastian; Han, Xuejiao	Distributionally robust co-optimized offering for transactive multi-energy microgrids	International Journal of Electrical Power & Energy Systems		0142-0615	10.1016/j.ijepes.2022.108451	https://www.webofscience.com/wos/woscc/summary/ea96c423-e670-495a-b106-52b4b05fdbb5-5c75002f/relevance/6	This paper proposes a two-stage distributionally robust co-optimization model for the microgrid offering problem. This model addresses the market participation of the microgrid including offering, market-clearing and reserve activation stages and captures the information availability from the market-side and the local distributed energy resource (DER) assets during the different stages. The DER a…	2022-12	44873.6	44873.6	44873.6	108451			143		Int. J. Electr. Power Energy Syst.								English					Web of Science Nextgen		Place: Oxford Publisher: Elsevier Sci Ltd WOS:000835177800005	Excluded	TAS	wrong_content
ZHHG6K9Y	journalArticle	2016	Criado, Raquel	Insights from Skill Acquisition Theory for grammar activity sequencing and design in Foreign Language Teaching	Innovation in Language Learning and Teaching		1750-1229	10.1080/17501229.2015.1090996	https://www.webofscience.com/wos/woscc/summary/ea96c423-e670-495a-b106-52b4b05fdbb5-5c75002f/relevance/6	This article presents a framework for the elaboration of Foreign Language Teaching (FLT) grammar materials for adults based on the application to SLA of Skill Acquisition Theory (SAT). This theory is argued to compensate for the major drawbacks of FLT settings in comparison with second language contexts (lack of classroom learning time and limited amount of in-classroom and out-of-the classroom e…	2016	44873.6	44873.6	44873.6	121-132		2	10		Innov. Lang. Learn. Teach.								English					Web of Science Nextgen		Place: Abingdon Publisher: Routledge Journals, Taylor & Francis Ltd WOS:000386850500005	Excluded	TAS	wrong_content
D7ECWC3H	journalArticle	2019	Zakharov, Alexander F.	Tests of gravity theories with Galactic Center observations	International Journal of Modern Physics D		0218-2718	10.1142/S0218271819410037	https://www.webofscience.com/wos/woscc/summary/ea96c423-e670-495a-b106-52b4b05fdbb5-5c75002f/relevance/6	An active stage of relativistic astrophysics started in 1963 since in this year, quasars were discovered, Kerr solution had been found and the first Texas Symposium on Relativistic Astrophysics was organized in Dallas. Five years later, in 1967-1968 pulsars were discovered and their model as rotating neutron stars (NSs) had been proposed, meanwhile Wheeler claimed that Kerr and Schwarzschild vacu…	2019-10	44873.6	44873.6	44873.6	1941003		13	28		Int. J. Mod. Phys. D								English					Web of Science Nextgen		Place: Singapore Publisher: World Scientific Publ Co Pte Ltd WOS:000499722500004	Excluded	TAS	wrong_abbreviation
V47TZ7IU	journalArticle	2016	Nanni, Loris; Lumini, Alessandra; dos Santos, Florentino Luciano Caetano; Paci, Michelangelo; Hyttinen, Jari	Ensembles of dense and dense sampling descriptors for the HEp-2 cells classification problem	Pattern Recognition Letters		0167-8655	10.1016/j.patrec.2016.01.026	https://www.webofscience.com/wos/woscc/summary/ea96c423-e670-495a-b106-52b4b05fdbb5-5c75002f/relevance/6	The classification of Human Epithelial (HEp-2) cells images, acquired through Indirect Immunofluorescence (IIF) microscopy, is an effective method to identify staining patterns in patient sera. Indeed it can be used for diagnostic purposes, in order to reveal autoimmune diseases. However, the automated classification of IIF HEp-2 cell patterns represents a challenging task, due to the large intra…	42658	44873.6	44873.6	44873.6	28-35			82		Pattern Recognit. Lett.								English					Web of Science Nextgen		Patent Number: 1 Place: Amsterdam Publisher: Elsevier WOS:000390511700005	Excluded	TAS	wrong_content
FKPZV3PY	journalArticle	2019	Gacitua, Ricardo; Mazon, Jose N.; Cravero, Ania	Using Semantic Web technologies in the development of data warehouses: A systematic mapping	Wiley Interdisciplinary Reviews-Data Mining and Knowledge Discovery		1942-4787	10.1002/widm.1293	https://www.webofscience.com/wos/woscc/summary/ea96c423-e670-495a-b106-52b4b05fdbb5-5c75002f/relevance/6	The exploration and use of Semantic Web technologies have attracted considerable attention from researchers examining data warehouse (DW) development. However, the impact of this research and the maturity level of its results are still unclear. The objective of this study is to examine recently published research articles that take into account the use of Semantic Web technologies in the DW arena…	2019-06	44873.6	44873.6	44873.6	e1293		3	9		Wiley Interdiscip. Rev.-Data Mining Knowl. Discov.	Using Semantic Web technologies in the development of data warehouses							English					Web of Science Nextgen		Place: San Francisco Publisher: Wiley Periodicals, Inc WOS:000466434300008	Excluded	TAS	wrong_content
MBJGJLB3	journalArticle	2021	Japp, Alberto Sada; Meng, Wenzhao; Rosenfeld, Aaron M.; Perry, Daniel J.; Thirawatananond, Puchong; Bacher, Rhonda L.; Liu, Chengyang; Gardner, Jay S.; Atkinson, Mark A.; Kaestner, Klaus H.; Brusko, Todd M.; Naji, Ali; Prak, Eline T. Luning; Betts, Michael R.	TCR+/BCR+ dual-expressing cells and their associated public BCR clonotype are not enriched in type 1 diabetes	Cell		0092-8674	10.1016/j.cell.2020.11.035	https://www.webofscience.com/wos/woscc/summary/ea96c423-e670-495a-b106-52b4b05fdbb5-5c75002f/relevance/6	Ahmed and colleagues recently described a novel hybrid lymphocyte expressing both a B and T cell receptor, termed double expresser (DE) cells. DE cells in blood of type 1 diabetes (T1D) subjects were present at increased numbers and enriched for a public B cell clonotype. Here, we attempted to reproduce these findings. While we could identify DE cells by flow cytometry, we found no association be…	44231	44873.6	44873.6	44873.6	827-+		3	184		Cell								English					Web of Science Nextgen		Place: Cambridge Publisher: Cell Press WOS:000629631400020	Excluded	TAS	wrong_content
3DJQA5DA	conferencePaper	2013	Prema, A.; Pethalakshmi, A.	Novel approach in ETL	2013 International Conference on Pattern Recognition, Informatics and Mobile Engineering			10.1109/ICPRIME.2013.6496515		The term ETL which stands for Extraction, Transformation, and Loading is a batch or scheduled data integration process that includes extracting data from their operational or external data sources, transforming the data into an appropriate format, and loading the data into a data warehouse repository. Through the study of Extract, Transform, and Load (ETL) hypothesis, a new ETL is designed, which…	2013-02	44873.6	45149.3		429-434																		IEEE Xplore			Excluded	TAS	wrong_definition
RLHXV85B	conferencePaper	2017	Mohammed Muddasir, N; Raghuveer, K	Study of Methods to Achieve Near Real Time ETL	2017 International Conference on Current Trends in Computer, Electrical, Electronics and Communication (CTCEEC)			10.1109/CTCEEC.2017.8455002	https://ieeexplore.ieee.org/document/8455002	Real time analysis has become a norm in today's fast and competitive business environment. Availability of recent data is a requirement to perform real time analysis. The data warehouse is meant to store historical data for analysis and these are populated from time to time through a process called as extract transform and load (ETL). The ETL process was done during nights or weekends to make the…	2017-09	44873.6	45149.3		436-441																					Excluded	FTS	wrong_focus
YKVNTUZV	conferencePaper	2021	Jamedžija, Marko; Đurić, Zoran	Moonlight: A Push-based API for Tracking Data Lineage in Modern ETL processes	2021 20th International Symposium INFOTEH-JAHORINA (INFOTEH)			10.1109/INFOTEH51037.2021.9400667	https://ieeexplore.ieee.org/document/9400667	This paper presents Moonlight - a novel solution for tracking data lineage in Extract Transform Load (ETL) data processes. It gives a brief overview of the reasons behind the need for such a solution, yielding its expected requirements - the ability to easily store, update and view ETL metadata with a clear way of representing the data lineage. To comply with these requirements, Moonlight uses a …	2021-03	44873.6	45148.3		45047																					Excluded	FTS	wrong_focus
R7HWEFXF	conferencePaper	2020	Suleykin, Alexander; Panfilov, Peter	Metadata-Driven Industrial-Grade ETL System	2020 IEEE International Conference on Big Data (Big Data)			10.1109/BigData50022.2020.9378367		Digital transformation of a railway system based on big data technologies relies on integrating large volumes of streaming data into digitally enabled enterprise systems to form a comprehensive and efficient intelligent transportation system. Data requirements of the smart railway transportation involve a large number of unstructured data and semi-structured data including railway KPI data. Tradi…	2020-12	44785.3	45149.3		2433-2442																		IEEE Xplore			Included
KHQMDHCL	conferencePaper	2012	Gang, Huang; Jin-rong, Li; Xiu-ying, Wu	A kind of bidirectional mapping strategy of heterogeneous data model based on metadata-driven	Proceedings of 2012 2nd International Conference on Computer Science and Network Technology			10.1109/ICCSNT.2012.6526100	https://ieeexplore.ieee.org/document/6526100	This paper focuses on the research of the mapping between heterogeneous data models. And using ETL framework as references, it designs a bidirectional mapping strategy combining heterogeneous data model data mapping, conversion and loading. It analyzes and defines the mapping relations and mapping rules among the data models. Based on the metadata driven theory method, it designs the data mapping…	2012-12	44785.3	45145.4		1023-1027																					Included
QJ42ZDLK	conferencePaper	2015	Hamed, Imen; Ghozzi, Faiza	A knowledge-based approach for quality-aware ETL process	2015 6th International Conference on Information Systems and Economic Intelligence (SIIE)			10.1109/ISEI.2015.7358731	https://ieeexplore.ieee.org/document/7358731	ETL processes (Standing for Extract, Transform and Load) are focal component in the data warehousing projects. They supply the warehouse with the necessary integrated and reconciled data. However, they are the first to blame when wrong business decisions are made, as they provide incorrect or misleading data. Therefore a correct design of this process at early stages of data warehouse (DW) projec…	2015-02	44873.6	45148.3		104-112																					Excluded	FTS	wrong_focus
K3TF9X78	conferencePaper	2012	Huang, Dong-mei; Du, Yan-ling; Zhang, Ming-hua; Zhang, Chi	Application of ontology-based automatic ETL in marine data integration	2012 IEEE Symposium on Electrical & Electronics Engineering (EEESYM)			10.1109/EEESym.2012.6258574	https://ieeexplore.ieee.org/document/6258574	The problem of heterogeneous data, caused by the differences of marine data acquisition equipments, information processing platforms, data storage formats, makes the data integration, exchange and share difficult. Nowadays, the problem of data semantics in heterogeneous data integration is even more severe. Aim at solving this problem, we introduce an ontology-based automatic ETL (Extract, Transf…	2012-06	44873.6	45145.4		41579																					Included
DWUM4N5Z	conferencePaper	2016	Gupta, Vijay	A statistical analysis of impact of metadata in data warehousing	2016 3rd International Conference on Computing for Sustainable Global Development (INDIACom)					Metadata plays an important role in data warehousing. It captures all kinds of information necessary to extract, transform and load data from source systems into the data warehouse, and afterwards to use and interpret the data warehouse contents. This paper gives statistical analysis of impact of metadata in data warehousing using banking domain.	2016-03	44873.6	44873.6		3709-3714																		IEEE Xplore			Excluded	TAS	wrong_focus
FXJ5NTTB	conferencePaper	2014	Bansal, Srividya K.	Towards a Semantic Extract-Transform-Load (ETL) Framework for Big Data Integration	2014 IEEE International Congress on Big Data			10.1109/BigData.Congress.2014.82		Big Data has become the new ubiquitous term used to describe massive collection of datasets that are difficult to process using traditional database and software techniques. Most of this data is inaccessible to users, as we need technology and tools to find, transform, analyze, and visualize data in order to make it consumable for decision-making. One aspect of Big Data research is dealing with t…	2014-06	44873.6	45149.3		522-529																		IEEE Xplore		ISSN: 2379-7703	Included
9495EVK6	conferencePaper	2013	Phillips, Reid A.; Li, Wing-Ning; Thompson, Craig; Deneke, Wesley	Data File Layout Inference Using Content-Based Oracles	2013 IEEE 16th International Conference on Computational Science and Engineering			10.1109/CSE.2013.150		Data file layout inference refers to the problem of identifying the organizational characteristics associated with a structured text file, where every record in a text file shares the same structural properties. These properties include: character encoding, record length, field length (indicated by delimiting characters or fixed length), field position, and field semantic content. Within this pap…	2013-12	44873.6	45149.3		1029-1035																		IEEE Xplore			Excluded	FTS	wrong_focus
VZHLDMFA	conferencePaper	2015	Gollapudi, Sunila	Aggregating financial services data without assumptions: A semantic data reference architecture	Proceedings of the 2015 IEEE 9th International Conference on Semantic Computing (IEEE ICSC 2015)			10.1109/ICOSC.2015.7050825		We are seeing a sea change down the pike in terms of financial information aggregation and consumption; this could potentially be a game changer in financial services space with focus on ability to commoditize data. Financial Services Industry deals with a tremendous amount of data that varies in its structure, volume and purpose. The data is generated in the ecosystem (its customers, its own acc…	2015-02	44873.6	45142.3		312-315						Aggregating financial services data without assumptions												IEEE Xplore			Excluded	TAS	wrong_focus
8VTUX2A4	journalArticle	2015	Bansal, Srividya K.; Kagemann, Sebastian	Integrating Big Data: A Semantic Extract-Transform-Load Framework	Computer		1558-0814	10.1109/MC.2015.76	https://ieeexplore.ieee.org/document/7063172	Current tools that facilitate the extract-transform-load (ETL) process focus on ETL workflow, not on generating meaningful semantic relationships to integrate data from multiple, heterogeneous sources. A proposed semantic ETL framework applies semantics to various data fields and so allows richer data integration.	2015-03	44873.6	45145.4		42-50		3	48																		Included
XPRKZG7Q	conferencePaper	2019	Madhikerrni, Manik; Främling, Kary	Data discovery method for Extract- Transform-Load	2019 IEEE 10th International Conference on Mechanical and Intelligent Manufacturing Technologies (ICMIMT)			10.1109/ICMIMT.2019.8712027		Information Systems (ISs) are fundamental to streamline operations and support processes of any modern enterprise. Being able to perform analytics over the data managed in various enterprise ISs is becoming increasingly important for organisational growth. Extract, Transform, and Load (ETL) are the necessary pre-processing steps of any data mining activity. Due to the complexity of modern IS, ext…	2019-02	44873.6	44873.6		205-212																		IEEE Xplore			Excluded	TAS	only_etl_elt
W45GKKCL	conferencePaper	2020	Boulahia, Chaimae; Behja, Hicham; Louhdi, Mohammed Reda Chbihi	Towards Semantic ETL for integration of textual scientific documents in a Big Data environment: a theoretical approach	2020 6th IEEE Congress on Information Science and Technology (CiSt)			10.1109/CiSt49399.2021.9357280		Every day, new scientific documents (textual data) and new domain ontologies are published. It requires putting evolving information systems in order to exploit these massive amounts of textual data and ontologies. Hence, the need for data integration is to collect and combine them so we can provide a unified view, which analyze and visualize them for the different analytical needs of scientific …	2020-06	44873.6	45149.3		133-138						Towards Semantic ETL for integration of textual scientific documents in a Big Data environment												IEEE Xplore		ISSN: 2327-1884	Included
EWSC3KW4	conferencePaper	2016	Ai, Minghao; Chen, Naishi; Ge, Xianjun; Li, Zhihong; Pu, Tianjiao; Li, Ye; Chen, Zhengping; Lin, Pi; Wu, Wei	A CEP based ETL method of active distribution network operation monitoring and controlling signal data	CIRED Workshop 2016			10.1049/cp.2016.0650		With the development of Active Distribution Network, the scale of power system becomes larger and larger, and the number of electrical equipment in distribution network increases sharply and becomes further precise, electrical equipment's operation monitoring and controlling signal data has the characters of massive, diversity and complication, shows a trend of Big Data. Massive and random operat…	2016-06	44873.6	44873.6		45047																		IEEE Xplore			Excluded	TAS	wrong_focus
8ZIDSAFV	conferencePaper	2018	Soewito, Benfano; Isa, Sani Muhamad; Gunawan, Fergyanto E.	OLAP Analysis of Water Formation Data	2018 International Conference on Information Management and Technology (ICIMTech)			10.1109/ICIMTech.2018.8528114		In the oil and gas industry, the available data regarding each well are very huge. With data and parameters are very numerous and complex, it is very difficult to analyze and process the data that will be used as a base of decision making. In this research, a technique used to process the data hierarchy formation water into an useful information. In this research, applications developed can analy…	2018-09	44873.6	44873.6		125-130																		IEEE Xplore			Excluded	TAS	wrong_focus
WHZ2R25X	conferencePaper	2016	Sharma, Kunal; Attar, Vahida	Generalized Big Data Test Framework for ETL migration	2016 International Conference on Computing, Analytics and Security Trends (CAST)			10.1109/CAST.2016.7915025		ETL (Extract, Transform and Loading) is a data warehousing process that migrate the data from source database by performing certain transformation rules over the extracted data. This transformed data is loaded back to the target database. With emergence of Big Data various organization are moving toward big data technology like Hadoop, Hadoop Ecosystem Projects like Hive and HBase to store their …	2016-12	44873.6	45149.3		528-532																		IEEE Xplore			Excluded	TAS	only_etl_elt
3XEDFBVA	conferencePaper	2019	HAJJI, Morad; Qbadou, Mohammed; Mansouri, Khalifa	Towards the Development of Talend Open Studio Components for the Support of Semantic Sources	2019 1st International Conference on Smart Systems and Data Science (ICSSD)			10.1109/ICSSD47982.2019.9002820	https://ieeexplore.ieee.org/abstract/document/9002820	The Extract-Transform-Load (ETL) process is the most widely used mechanism to keep a Data Warehouse loading with data extracted from a variety of sources. Currently, tools offering graphical interfaces to facilitate the manipulation of ETL processes have become very popular and have reached a very advanced level of maturity. Talend Open Studio for Data Integration is one of the most popular and c…	2019-10	44873.6	45148.3		45078																					Excluded	FTS	wrong_focus
IWPSYZ2U	conferencePaper	2013	Oliveira, Bruno; Belo, e Orlando	ETL process modeling using BPMN meta-models	2013 8th Iberian Conference on Information Systems and Technologies (CISTI)				https://ieeexplore.ieee.org/document/6615813	Planning and development an data warehouse ETL (Extraction, Transformation and Load) system, is typically a complex and time consuming task whose complexity is highly influenced not only by the amount of data to analyze, but also the computational effort required to integrate these data in same data structure and storage model in order to load it into a final data repository. Despite its enormous…	2013-06	44873.6	45148.3		45078																					Excluded	FTS	foreign_language
JZPALINS	conferencePaper	2021	Wrembel, Robert	Still Open Problems in Data Warehouse and Data Lake Research: extended abstract	2021 Eighth International Conference on Social Network Analysis, Management and Security (SNAMS)			10.1109/SNAMS53716.2021.9732098		During recent years, we observe a widespread of new data sources, especially all types of social media and IoT devices, which produce huge data volumes, whose content ranges from fully structured to totally unstructured. All these types of data are commonly referred to as big data. They are typically described by the three most important characteristics, called 3V [1], namely: an extremely large …	2021-12	44873.6	45149.3		44986						Still Open Problems in Data Warehouse and Data Lake Research												IEEE Xplore			Excluded	TAS	wrong_content
VLVED7GG	conferencePaper	2017	Mukherjee, Rajendrani; Kar, Pragma	A Comparative Review of Data Warehousing ETL Tools with New Trends and Industry Insight	2017 IEEE 7th International Advance Computing Conference (IACC)			10.1109/IACC.2017.0192		Data Warehouse is a repository of strategic data from many sources gathered over a long period of time. Traditional DW operations mainly comprise of extracting data from multiple sources, transforming these data into a compatible form and finally loading them to DW schema for further analysis. The extract-transform-load (ETL) functions need to be incorporated into appropriate tools so that organi…	2017-01	44873.6	44873.6		943-948																		IEEE Xplore		ISSN: 2473-3571	Excluded	TAS	wrong_focus
FD55YB22	conferencePaper	2016	Abdellaoui, Sabrina; Bellatreche, Ladjel; Nader, Fahima	A Quality-Driven Approach for Building Heterogeneous Distributed Databases: The Case of Data Warehouses	2016 16th IEEE/ACM International Symposium on Cluster, Cloud and Grid Computing (CCGrid)			10.1109/CCGrid.2016.79		Data Warehouse (DW) is a collection of data, consolidated from several heterogeneous sources, used to perform data analysis and support decision making in an organization. Extract-Transform-Load (ETL) phase plays a crucial role in designing DW. To overcome the complexity of the ETL phase, different studies have recently proposed the use of ontologies. Ontology-based ETL approaches have been used …	2016-05	44785.4	45142.3		631-638						A Quality-Driven Approach for Building Heterogeneous Distributed Databases												IEEE Xplore			Excluded	TAS	wrong_focus
2AFLB85X	conferencePaper	2017	Chakraborty, Jaydeep; Padki, Aparna; Bansal, Srividya K.	Semantic ETL — State-of-the-Art and Open Research Challenges	2017 IEEE 11th International Conference on Semantic Computing (ICSC)			10.1109/ICSC.2017.94		There has been an exponential growth and availability of data, both structured and unstructured. Massive amounts of data are available to be harvested for competitive business advantage, sound government policies, and new insights in a broad array of applications (including healthcare, biomedicine, energy, smart cities, genomics, transportation, etc.). Yet, most of this data is inaccessible for u…	2017-01	44692.3	45149.3		413-418																		IEEE Xplore			Excluded	TAS	only_etl_elt
CMYHRX4G	conferencePaper	2017	Chu, Yuan-Chia; Kuo, Wen-Tsung; Cheng, Yuan-Ren; Lin, Fong Ci; Lee, Chung-Yuan; Shiau, Cheng-Ying; Lai, Feipei	SMART survival metadata analysis responsive tool	2017 XXVI International Conference on Information, Communication and Automation Technologies (ICAT)			10.1109/ICAT.2017.8171608		Survival analysis is the daily routine in cancer research. However, the data cleaning in the Health Information System (HIS) is always an obstacle, the collection, compilation, analysis, and reporting of health data are riddled with several problems. Mostly, the data from HIS are filling endless registers, collating, incomplete, inaccurate, untimely, obsolete, and unrelated to prioritize tasks. I…	2017-10	44873.6	45149.3		45078																		IEEE Xplore			Excluded	TAS	wrong_focus
HTIDAC8F	conferencePaper	2013	Roy, N.; Bhattacharya, K.	Identification and classification of fault using S-transform in an unbalanced network	2013 IEEE 1st International Conference on Condition Assessment Techniques in Electrical Systems (CATCON)			10.1109/CATCON.2013.6737482		In this paper, S-Transform (ST) based fault classification rules are introduced in case of overhead transmission line. The power system model is simulated in MATLAB Simulink environment with unbalanced loading. The proposed technique requires voltage and current signals to be extracted at the sending and receiving end of the network. The current and voltage signals are processed by ST to produce …	2013-12	44873.6	44873.6		111-115																		IEEE Xplore			Excluded	TAS	wrong_content
RDY446Z9	conferencePaper	2018	Chang, Yue Shan; Lin, Kuan-Ming; Tsai, Yi-Ting; Zeng, Yu-Ren; Hung, Cheng-Xiang	Big data platform for air quality analysis and prediction	2018 27th Wireless and Optical Communication Conference (WOCC)			10.1109/WOCC.2018.8372743		With the advance of industry, air quality (AQ) is increasingly becoming worse. There are increasingly AQ monitors device have been deployed around country for monitoring air-quality all year long. To estimate and predict AQ, such as PM (particulate matter) 2.5, become an important issue for government to improve people's quality of life. As we can know, there are many factors can affect the AQ, s…	2018-04	44873.6	45149.3		44986																		IEEE Xplore		ISSN: 2379-1276	Excluded	TAS	only_metadata
HLXYR8LB	conferencePaper	2014	Belo, Orlando; Cuzzocrea, Alfredo; Oliveira, Bruno	Modeling and Supporting ETL Processes via a Pattern-Oriented, Task-Reusable Framework				10.1109/ICTAI.2014.145	https://ieeexplore.ieee.org/abstract/document/6984581	ETL processes are difficult components of modern Data Warehousing architectures, which are gaining momentum thanks the renewed interest stirred-up by the emerging Big Data paradigm. Due to the complexity of modeling ETL processes, various alternatives appeared in the literature. But several limitations arise, such as the poor attention to the flexibility of models. Following the drawbacks of actu…	2014-11	44873.6	45148.3		960-966																		IEEE Xplore			Excluded	FTS	wrong_focus
7SW8W7PQ	conferencePaper	2015	Sernadela, Pedro; Pereira, Artur; Rossetti, Rosaldo	DISim: Ontology-driven simulation of biomedical data integration tasks	2015 10th Iberian Conference on Information Systems and Technologies (CISTI)			10.1109/CISTI.2015.7170405		The continuous growth in quantity and diversity of life sciences data is triggering several bioinformatics challenges to be able to integrate and select desired information for later study. The majority of these data are scattered through independent systems disregarding interoperability features, which makes data integration processes not a trivial task. Consequently, several ETL (Extract-Transf…	2015-06	44785.4	45149.3		45017						DISim												IEEE Xplore		ISSN: 2166-0727	Excluded	TAS	wrong_focus
RBW579CC	conferencePaper	2016	Sretenović, Miodrag; Kovačić, Božidar; Jovanović, Vladan	Organization of tax data warehouse for legal entities	2016 39th International Convention on Information and Communication Technology, Electronics and Microelectronics (MIPRO)			10.1109/MIPRO.2016.7522373		Legal entities information systems for tracking tax changes belong to the group of business office information systems, which provide answers to the user requirements on the monitoring of tax changes. By its structure, such information system represents only one segment of the overall legal entities information system, but despite this it has a central role in reporting to the Tax authorities and…	2016-05	44873.6	45149.3		1482-1487																		IEEE Xplore			Excluded	TAS	wrong_focus
Y5FBZS5C	conferencePaper	2021	Zhang, Fa	Integration of Complex System Simulation and Data Mining	2021 3rd International Conference on Machine Learning, Big Data and Business Intelligence (MLBDBI)			10.1109/MLBDBI54094.2021.00063		Simulation is a common method for studying the behavior of complex systems and revealing the mechanism of the system. However, complex systems have many parameters, non-linear interactions, and complex evolutionary dynamics. It is difficult to reveal the mechanism of complex systems. Especially complex system simulation experiments may produce a large amount of data. How to summarize the macrosco…	2021-12	44873.6	44873.6		301-304																		IEEE Xplore			Excluded	TAS	only_etl_elt
IUC6VEQH	conferencePaper	2014	Li, Feng; Özsu, M. Tamer; Chen, Gang; Ooi, Beng Chin	R-Store: A scalable distributed system for supporting real-time analytics	2014 IEEE 30th International Conference on Data Engineering			10.1109/ICDE.2014.6816638		It is widely recognized that OLTP and OLAP queries have different data access patterns, processing needs and requirements. Hence, the OLTP queries and OLAP queries are typically handled by two different systems, and the data are periodically extracted from the OLTP system, transformed and loaded into the OLAP system for data analysis. With the awareness of the ability of big data in providing ent…	2014-03	44873.6	44873.6		40-51						R-Store												IEEE Xplore		ISSN: 2375-026X	Excluded	TAS	wrong_focus
QBQ2LF3L	conferencePaper	2014	Seah, Boon Keong; Selan, Nor Ezam	Design and implementation of data warehouse with data model using survey-based services data	Fourth edition of the International Conference on the Innovative Computing Technology (INTECH 2014)			10.1109/INTECH.2014.6927748		Various business organization or government bodies are enhancing their decision making capabilities using data warehouse. For government bodies, data warehouse provides a means by enabling policy making to be formulated much easier based on available data such as survey-based services data. In this paper we present a survey-based service data with the design and implementation of a Data Warehouse…	2014-08	44873.6	45149.3		58-64																		IEEE Xplore			Excluded	TAS	only_etl_elt
KAN2VIW4	conferencePaper	2018	Kassem, Gamal; Turowski, Klaus	Matching of Business Data in a Generic Business Process Warehousing	2018 International Conference on Computational Science and Computational Intelligence (CSCI)			10.1109/CSCI46756.2018.00062		Quick response times, ad-hoc queries, and reduction the load on existing productive systems are, among others, the most important reasons for using enterprise data warehouse systems (DWH). The fixed-structured multi-dimensional data model such as Star schema allows OLAP functionalities to be pre-programmed and executed by an OLAP engine without the need to any programming activities in runtime. I…	2018-12	44873.6	44873.6		284-289																		IEEE Xplore			Excluded	TAS	only_metadata
4C4ZIZ5Y	conferencePaper	2020	Liu, Jiaye; Mao, Jiali; Liao, Jiajun; Hu, Huiqi; Guo, Ye; Zhou, Aoying	SCLPD: Smart Cargo Loading Plan Decision Framework	2020 IEEE 36th International Conference on Data Engineering (ICDE)			10.1109/ICDE48307.2020.00163		The rapid development of steel logistics industry still has not effectively address such issues as truck overload and order overdue as well as cargo overstock. One of the reasons lie in limited number of trucks for transporting large scale cargos. More importantly, traditional methods attend to distribute cargos to trucks with the aim of maximizing the loading of each truck. But they ignore the p…	2020-04	44873.6	44873.6		1758-1761						SCLPD												IEEE Xplore		ISSN: 2375-026X	Excluded	TAS	wrong_content
3K8AP4RF	conferencePaper	2013	Anand, Nitin; Kumar, Manoj	Modeling and optimization of extraction-transformation-loading (ETL) processes in data warehouse: An overview	2013 Fourth International Conference on Computing, Communications and Networking Technologies (ICCCNT)			10.1109/ICCCNT.2013.6726592		ETL processes are responsible for the extraction of data from several sources, their cleansing, their customization and transformation, and finally, their loading into a data warehouse. In this paper we are reviewing the optimization of its execution plan. We review on the optimization of the sequence of the ETL operations involved in the overall process.	2013-07	44873.6	45149.3		45047						Modeling and optimization of extraction-transformation-loading (ETL) processes in data warehouse												IEEE Xplore			Excluded	FTS	only_etl_elt
HRF3DTTY	conferencePaper	2018	Kim, Sang-Su; Song, Kwaun-Sik; Go, Jun-Hee	A Study of Design with Spatial Rule-Based Engine Using GeoSpatial Big-Data	2018 International Conference on Information and Communication Technology Convergence (ICTC)			10.1109/ICTC.2018.8539631		Recently, spatial information has been increasing in many kinds of producers such as SNS (Social Network Service), news, and portal site. Researches are also being actively conducted to analyze useful information in various kinds of spatial information. There are various ways to analyze such useful information, such as trend analysis, hot spot analysis, and emotion analysis. However, non-spatial …	2018-10	44873.6	45142.3		1273-1275																		IEEE Xplore		ISSN: 2162-1233	Excluded	TAS	only_etl_elt
T35BWGLA	conferencePaper	2017	Alrefae, Abdullah; Cao, Jinli	Intensional XML-enabled web-based real-time decision support system	2017 International Conference on Computing Networking and Informatics (ICCNI)			10.1109/ICCNI.2017.8123819		Enterprise data warehouse (EDW) with its ETL toolkit is not an adequate approach for today's business environment that is in a constant state of flux. Organizations will, in fact, improve their tactical and operational decisions by utilizing systems that can alert the organization to any critical situation in any of the business sectors and consolidate the corresponding real-time data on the spot…	2017-10	44785.3	45149.3		45200																		IEEE Xplore			Excluded	TAS	wrong_focus
3B3C7SVJ	conferencePaper	2012	Berkani, Nabila; Khouri, Selma; Bellatreche, Ladjel	Generic Methodology for Semantic Data Warehouse Design: From Schema Definition to ETL				10.1109/iNCoS.2012.108	https://ieeexplore.ieee.org/document/6337951	Actually, any company needs to collaborate with others to improve their performance and productivity. Ontologies can provide a way to promote collaboration between companies. They contribute on reducing the syntax and semantic conflicts that may occur during the collaboration process. Data warehouse technology is a serious candidate for data-sharing architecture that may be employed within the co…	2012-09	44873.6	45145.4		404-411																					Included
FFL3JYYD	conferencePaper	2016	Spell, Derrick C.; Wang, Ling-Yong; Shomer, Richard T.; Nooraei, Bahador; Waggoner, Jarrell; Zeng, Xiao-Han T.; Chung, Jae Young; Cheng, Kai-Chen; Kirsche, Daniel	QED: Groupon's ETL management and curated feature catalog system for machine learning	2016 IEEE International Conference on Big Data (Big Data)			10.1109/BigData.2016.7840776		In today's technology industry where machine learning has become essential, the effectiveness of algorithms ultimately depends on a robust data pipeline, and fast model prototyping and tuning require easy feature discovery and consumption. Careful management of ETL processes and their produced datasets is key to both model development in the research stage and model execution in the production en…	2016-12	44873.6	44873.6		1639-1646						QED												IEEE Xplore			Excluded	TAS	only_etl_elt
55S9NJ3B	conferencePaper	2016	Chen, Wengang; Wang, Ruijie; Wu, Runze; Tang, Liangrui; Fan, Junli	Multi-Source and Heterogeneous Data Integration Model for Big Data Analytics in Power DCS	2016 International Conference on Cyber-Enabled Distributed Computing and Knowledge Discovery (CyberC)			10.1109/CyberC.2016.54		It is the vital significance for the strong and smart grid that big data analytics technologies apply in the power system. The multi-source and heterogeneous data integration technology based on big data platform is one of the indispensable content. As there are the problems of data heterogeneity and data islands in the dispatching and control system, a multi-source and heterogeneous data integra…	2016-10	44873.6	45149.3		238-242																		IEEE Xplore			Excluded	FTS	wrong_focus
D5KWDDXS	conferencePaper	2021	Aguilar-Chávez, Alexander; Banda-Barrientos, Jeshuá; Cabanillas-Carbonell, Michael	Business Intelligence, Based on the Ralph Kimball Methodology, for Decision-Making in General Management	2021 16th International Conference on Intelligent Systems and Knowledge Engineering (ISKE)			10.1109/ISKE54062.2021.9755430		Today’s organizational world is faced with large amounts of data that is not being used properly. As a result, some information is ignored, making it difficult to make effective business decisions and optimal analysis for good strategic planning. This paper shows the development of a business intelligence tool that uses Ralph Kimball’s methodology for decision making and determines the influence …	2021-11	44873.6	44873.6		643-646																		IEEE Xplore			Excluded	TAS	wrong_content
5XHBVPN4	journalArticle	2019	Valtolina, Stefano; Ferrari, Luca; Mesiti, Marco	Ontology-Based Consistent Specification of Sensor Data Acquisition Plans in Cross-Domain IoT Platforms	IEEE Access		2169-3536	10.1109/ACCESS.2019.2957855		Nowadays there is an high number of IoT applications that seldom can interact with each other because developed within different Vertical IoT Platforms that adopt different standards. Several efforts are devoted to the construction of cross-layered frameworks that facilitate the interoperability among cross-domain IoT platforms for the development of horizontal applications. Even if their realiza…	2019	44873.6	45149.3		176141-176169			7															IEEE Xplore		Conference Name: IEEE Access	Excluded	TAS	only_metadata
5DGT7ZKK	conferencePaper	2015	Wongthongtham, Pornpit; Abu-Salih, Bilal	Ontology and trust based data warehouse in new generation of business intelligence: State-of-the-art, challenges, and opportunities	2015 IEEE 13th International Conference on Industrial Informatics (INDIN)			10.1109/INDIN.2015.7281780		Business intelligence applications are more focused on structured data and support decision makers by providing meaningful information from extracted data mainly coming from day-to-day operational databases and structured external data sources. However, the volume of unstructured data is growing very fast and data analysts need to consider this kind of data especially when analysing external data…	2015-07	44873.6	45149.3		476-483						Ontology and trust based data warehouse in new generation of business intelligence												IEEE Xplore		ISSN: 2378-363X	Excluded	TAS	wrong_focus
MS82W2UJ	conferencePaper	2016	Pablo, Pico-Valencia	Business intelligence applied to monitoring and meta-monitoring scenarios	2016 11th Iberian Conference on Information Systems and Technologies (CISTI)			10.1109/CISTI.2016.7521536		This paper presents the use of the Business Intelligence process and some of its technologies to perform monitoring and meta-monitoring actions on sensed data and physical components that compose an environmental monitoring platform. These actions are mainly related to the capture of data that are the input to carry out the support of the decision-making process in the regulation and control of e…	2016-06	44873.6	44873.6		45078																		IEEE Xplore			Excluded	TAS	only_etl_elt
BTMXNYM3	conferencePaper	2016	Minghao, Ai; Xianjun, Ge; Xiaohui, Wang; Zhihong, Li; Naishi, Chen; Tianjiao, Pu; Zhiheng, Xu; Fei, Yuan	A Big Data analysis based new method for power grid dispatch and control training simulation	2016 China International Conference on Electricity Distribution (CICED)			10.1109/CICED.2016.7576038		With the construction of Global Energy Internet, power system has the trend of the scale expansion, the network complexity, the equipment precision and data massivication. Substation automation and power grid equipment level are continuously improved as well, but the traditional power grid dispatcher training simulation system (DTS) has been unable to adapt to the increasingly precise secondary e…	2016-08	44873.6	44873.6		45017																		IEEE Xplore		ISSN: 2161-749X	Excluded	TAS	wrong_focus
C52UHBVM	conferencePaper	2015	Abdellaoui, Sabrina; Nader, Fahima	Semantic data warehouse at the heart of competitive intelligence systems: Design approach	2015 6th International Conference on Information Systems and Economic Intelligence (SIIE)			10.1109/ISEI.2015.7358736		Competitive Intelligence (CI) is the process of managing information emanating from the business environment of an organization in order to support decision making process. CI enables the development of strategies that confer companies a significant competitive advantage. The appropriate decisions are taken when all required data are considered. As the amount of data grows very fast inside and ou…	2015-02	44873.6	44873.6		141-145						Semantic data warehouse at the heart of competitive intelligence systems												IEEE Xplore			Excluded	TAS	only_etl_elt
9U3FFY4T	conferencePaper	2018	Xingang, CHEN; Hao, TAN; Bing, YU; Changxin, LI; Xiaoqing, CHEN	Multi-Objective Distribution Network Reconfiguration Based on Deep Learning Algorithm	2018 IEEE International Conference on High Voltage Engineering and Application (ICHVE)			10.1109/ICHVE.2018.8642205		Distribution network reconfiguration is an important means to improve power supply reliability and reduce network loss. In this paper, a deep learning CNN (convolution neural network) model is established to solve the problem of switch status optimization under the constraints of distribution network operation. Deep learning is a branch of machine learning, for some complex issues, deep learning …	2018-09	44873.6	44873.6		45017																		IEEE Xplore		ISSN: 2474-3852	Excluded	TAS	wrong_content
BAK6HL66	conferencePaper	2012	Wagner, David A.; Bennett, Matthew B.; Karban, Robert; Rouquette, Nicolas; Jenkins, Steven; Ingham, Michel	An ontology for State Analysis: Formalizing the mapping to SysML	2012 IEEE Aerospace Conference			10.1109/AERO.2012.6187335		State Analysis is a methodology developed over the last decade for architecting, designing and documenting complex control systems. Although it was originally conceived for designing robotic spacecraft, recent applications include the design of control systems for large ground-based telescopes. The European Southern Observatory (ESO) began a project to design the European Extremely Large Telescop…	2012-03	44873.6	45149.3		42370						An ontology for State Analysis												IEEE Xplore		ISSN: 1095-323X	Excluded	TAS	wrong_abbreviation
KZHIVXH6	conferencePaper	2015	Batasova, Svetlana; Efimova, Maria; Kholod, Ivan; Semenchenko, Alexey	Preparation of distributed heterogeneous data for data mining	2015 XVIII International Conference on Soft Computing and Measurements (SCM)			10.1109/SCM.2015.7190457		This paper describes an approach of data preparation for a data mining algorithms application. The approach integrates ETL tools for distributed heterogeneous data extraction and transformation and the DXelopes library for a data mining algorithms application. The paper also describes the implementation of this approach.	2015-05	44873.6	44873.6		205-207																		IEEE Xplore			Excluded	TAS	only_etl_elt
CW4YLQ89	conferencePaper	2012	Zhang, Wenpeng; Guan, Yonggang; Liu, Weidong; Tang, Cheng; Wu, Junhui; Zhong, Jianying; Yang, Zhiyong	Vibration characteristics during mechanism endurance test of a high voltage circuit breaker	2012 IEEE International Conference on Condition Monitoring and Diagnosis			10.1109/CMD.2012.6416317		The vibration signal can reflect the operating process of the mechanism of high voltage circuit breaker. The characteristics of the vibration of a spring mechanism circuit breaker in time and frequency domain and its variation rule along with operation times during the mechanism endurance test were investigated in this paper. Based on the comprehensive analysis of the signals of more than 1000 no…	2012-09	44873.6	44873.6		975-978																		IEEE Xplore			Excluded	TAS	wrong_content
6FSL395T	conferencePaper	2012	Campos, Sandir R.; Fernandes, Ararigleno A.; De Sousa, Rafael T.; De Freitas, Edison P.; Lustosa da Costa, João Paulo C.; Serrano, Antonio M. Rubio; Rodrigues, Daniel Da C.; Electrical, Clauber T. Rodrigues	Ontologic audit trails mapping for detection of irregularities in payrolls	2012 Fourth International Conference on Computational Aspects of Social Networks (CASoN)			10.1109/CASoN.2012.6412425		This paper proposes the usage of an ontology indexation process via concept maps to generate evidences of irregularities in payrolls. The proposal uses audit indicators as an instrument for documenting evidences as well as for tracking the data from the moment in which it is provided and structured. Hence, this proposal includes a methodology for transforming basic, and sometimes unstructured, pa…	2012-11	44873.6	45149.3		339-344																		IEEE Xplore			Excluded	TAS	only_metadata
ZEXSIIZ8	conferencePaper	2017	Tiwari, Prayag; Kumar, Sachin; Mishra, Avinash Chandra; Kumar, Vivek; Terfa, Bodena	Improved performance of data warehouse	2017 International Conference on Inventive Communication and Computational Technologies (ICICCT)			10.1109/ICICCT.2017.7975167		Data quality is the most important variables for data warehousing. Numerous data warehouse ventures fall flat because of low quality of the data. It is trusted that the issues can be altered later and hence, a great deal of the reality of the situation will become obvious eventually spent to settle the errors. In the event that low-quality data nourished in the data warehouse, the outcome will be…	2017-03	44873.6	45149.3		94-104																		IEEE Xplore			Excluded	TAS	only_etl_elt
X2WGAGB6	conferencePaper	2013	Tu, Shitao; Zhu, Lanjuan	An optimized ETL fault-tolerant algorithm in data warehouses	2013 IEEE Third International Conference on Information Science and Technology (ICIST)			10.1109/ICIST.2013.6747594		Extraction-Transformation-Loading (ETL) plays an important role in data warehouse. Typically, performance is considered the main factor in ETL projects. Actually, faulttolerance and many other aspects influence the results of ETL greatly especially when the time period of projects are long and transformation rules cannot be determined from beginning, such as the situation of changing business log…	2013-03	44873.6	45149.3		484-487																		IEEE Xplore		ISSN: 2164-4357	Excluded	TAS	only_etl_elt
BDD2GLAN	conferencePaper	2014	Kamil, Irfan; Inggriani, M. M.; Asnar, Yudistira Dwi Wardhana	Data migration helper using domain information	2014 International Conference on Data and Software Engineering (ICODSE)			10.1109/ICODSE.2014.7062492	https://ieeexplore.ieee.org/document/7062492	Data migration is considered as a critical task to achieve a single source of data that is standardized and contains all-important data to the business. In this work, we propose a technique to define migration schema using an ETL tool that automates several mundane activities in mapping the data items from the source database into targeted database. The schema is generated automatically using a s…	2014-11	44873.6	45149.3		45078																		IEEE Xplore			Included
CDDTWW3G	journalArticle	2013	Buche, Patrice; Dibie-Barthelemy, Juliette; Ibanescu, Liliana; Soler, Lydie	Fuzzy Web Data Tables Integration Guided by an Ontological and Terminological Resource	IEEE Transactions on Knowledge and Data Engineering		1558-2191	10.1109/TKDE.2011.245		In this paper, we present the design of ONDINE system which allows the loading and the querying of a data warehouse opened on the Web, guided by an Ontological and Terminological Resource (OTR). The data warehouse, composed of data tables extracted from Web documents, has been built to supplement existing local data sources. First, we present the main steps of our semiautomatic method to annotate…	2013-04	44785.4	45149.3		805-819		4	25															IEEE Xplore		Conference Name: IEEE Transactions on Knowledge and Data Engineering	Excluded	TAS	only_metadata
NPDVCLKA	conferencePaper	2021	Wang, Dong; Li, Qing; Xu, Chenyang; Wang, Piao; Wang, Zhuohao	Research of Data Warehouse for Science and Technology Management System	2021 International Conference on Service Science (ICSS)			10.1109/ICSS53362.2021.00018	https://ieeexplore.ieee.org/document/9492198	A core work of the science and technology management system is to support the integration and utilization of massive data from distributed systems using data warehouse technology. In this paper, we focus on this work. First, we introduce the background of science and technology management by illustrating the scheme of project management business flows. Then, to define the science and technology d…	2021-05	44873.6	45148.3		65-69																					Excluded	FTS	wrong_focus
TY4ABYG7	conferencePaper	2012	Mayordomo, Ainoha Martín	Human genome conceptual modeling: An ontological framework for the design and implementation of genomic Information Systems	2012 Sixth International Conference on Research Challenges in Information Science (RCIS)			10.1109/RCIS.2012.6240461	https://ieeexplore.ieee.org/document/6240461	The objective of the work presented in this paper is to design and develop an Information System that integrates genome information currently scattered in different repositories. The comprehension of biological and concretely genomic concepts is an extremely attractive research topic due to the needs of experts. The system has been developed following a conceptual-model and ontological descriptio…	2012-05	44873.6	45148.3		45078																					Excluded	FTS	wrong_focus
LPCZNL67	conferencePaper	2012	Badar, Rabiah; Khan, Laiq	Online adaptive NeuroFuzzy wavelet based SSSC control for damping power system oscillations	2012 International Conference on Emerging Technologies			10.1109/ICET.2012.6375444		Major blackouts reported in the literature due to low frequency inter-area oscillations highlight the importance of efficient damping control devices. This paper presents an Online NeuroFuzzy Wavelet Control (ONFW-C) based auxiliary damping control (ADC) to damp inter-area oscillations in a multi-machine power system using Static Synchronous Series Compensator (SSSC). The control system parameter…	2012-10	44873.6	44873.6		45078																		IEEE Xplore			Excluded	TAS	wrong_content
LVKPM3D5	conferencePaper	2021	Čerešňák, Roman; Dudáš, Adam; Matiaško, Karol; Kvet, Michal	Mapping rules for schema transformation : SQL to NoSQL and back	2021 International Conference on Information and Digital Technologies (IDT)			10.1109/IDT52577.2021.9497629		Efficient way of storing data has always been a key requirement for a properly designed database system. With the growing demand for this property, the first concept of an efficient data storage called relational databases was developed in the 1960s - this type of databases is still used as the primary data storage to this day. In recent years, however, relational databases have failed to deal wi…	2021-06	44873.6	44873.6		52-58						Mapping rules for schema transformation												IEEE Xplore		ISSN: 2575-677X	Excluded	TAS	wrong_focus
ZFY2MU35	journalArticle	2019	Cai, Yiqiao; Shao, Chi; Zhou, Ying; Fu, Shunkai; Zhang, Huizhen; Tian, Hui	Differential Evolution With Adaptive Guiding Mechanism Based on Heuristic Rules	IEEE Access		2169-3536	10.1109/ACCESS.2019.2914963		This paper proposes to resolve the limitation of differential evolution (DE) that the difference between the individuals in search behavior has not yet been utilized effectively for guiding the evolution of the population. An adaptive guiding mechanism (AGM) based on the heuristic rules is thus suggested to make possible, individual-dependent guidance. The AGM mainly comprises three stages: const…	2019	44873.6	45149.3		58023-58040			7															IEEE Xplore		Conference Name: IEEE Access	Excluded	TAS	wrong_abbreviation
IDIA875P	journalArticle	2019	Scriney, Michael; McCarthy, Suzanne; McCarren, Andrew; Cappellari, Paolo; Roantree, Mark	Automating Data Mart Construction from Semi-structured Data Sources	The Computer Journal		1460-2067	10.1093/comjnl/bxy064		The global food and agricultural industry has a total market value of USD 8 trillion in 2016, and decision makers in the Agri sector require appropriate tools and up-to-date information to make predictions across a range of products and areas. Traditionally, these requirements are met with information processed into a data warehouse and data marts constructed for analyses. Increasingly however, d…	2019-03	44873.6	45149.3		394-413		3	62															IEEE Xplore		Conference Name: The Computer Journal	Included
V5BJ7N9W	conferencePaper	2016	Ostrowski, David; Rychtyckyj, Nestor; MacNeille, Perry; Kim, Mira	Integration of Big Data Using Semantic Web Technologies	2016 IEEE Tenth International Conference on Semantic Computing (ICSC)			10.1109/ICSC.2016.101		In order to realize the promise of Big Data, applications will have to consider the integration of many disparate data sources. Due to data heterogeneity, this task presents a number of challenges that may not be completely resolved with existing Extract-Transform-Load (ETL)-based frameworks. In this paper, we explore the potential of Semantic Web Technologies as a means of integration and develo…	2016-02	44873.6	44873.6		382-385																		IEEE Xplore			Excluded	TAS	wrong_focus
TMERPUFF	conferencePaper	2016	Sretenović, Miodrag; Kovačić, Božidar; Jovanović, Vladan	Development of the data warehouse model for public authorities accounts in Croatia	2016 39th International Convention on Information and Communication Technology, Electronics and Microelectronics (MIPRO)			10.1109/MIPRO.2016.7522378	https://ieeexplore.ieee.org/stamp/stamp.jsp?arnumber=7522378	An ongoing process of modernization, rationalization and implementation of public administration reform, in order to increase efficiency and economy, would be infeasible without improvement and continuous investments in new information technology. The main task of public administration is to be a service to citizens and legal entities from their domain. With the purpose of improving its functions…	2016-05	44873.6	45149.3		1509-1514																					Excluded	FTS	wrong_focus
UST2TRMA	conferencePaper	2021	Oyoo, Kennedy	Automatic Data Validation and Testing for Enterprise Asset Management in the Power and Utilities industry	SoutheastCon 2021			10.1109/SoutheastCon45413.2021.9401912		Enterprise asset management (EAM) in the Power and Utilities (P&U) industry is a structured process that includes the collection of people, processes, and tools established to optimize the lifecycle value of the physical assets. EAM requires a suite of tools to meet the needs of a modern grid for increased reliability, service quality, improved resiliency, security, reduced costs, and enhanced cu…	2021-03	44873.6	45149.3		45139																		IEEE Xplore		ISSN: 1558-058X	Excluded	TAS	only_etl_elt
D6FSTTXL	conferencePaper	2014	Nanni, Loris; Paci, Michelangelo; Santos, Florentino Luciano Caetano dos; Hyttinen, Jari	Morphological and Texture Features for HEp-2 Cells Classification	2014 1st Workshop on Pattern Recognition Techniques for Indirect Immunofluorescence Images			10.1109/I3A.2014.11		This paper describes our texture descriptor ensemble aimed to compete for the Cell Level classification task (Task 1) in the "Contest on Performance Evaluation on Indirect Immunofluorescence Image Analysis Systems", hosted by the I3A Workshop on Pattern Recognition Techniques for Indirect Immunofluorescence Images. Our system is based on the combination of 4 descriptors based on Local Binary Patt…	2014-08	44873.6	44873.6		45-48																		IEEE Xplore			Excluded	TAS	wrong_content
D75T49BN	conferencePaper	2019	Warnke-Sommer, Julia D.; Damann, Franklin E.	Machine Learning for Efficient Integration of Record Systems for Missing US Service Members	2019 IEEE International Conference on Data Science and Advanced Analytics (DSAA)			10.1109/DSAA.2019.00071		More than 16 million Americans served in World War II. Of these service members, over 400,000 were killed in action during the war. Today, more than 72,000 service members remain unaccounted for from World War II. The United States continues to diligently locate, recover, and identify missing personnel from World War II and other past conflicts to provide the fullest possible accounting. This wor…	2019-10	44873.6	45149.3		561-569																		IEEE Xplore			Excluded	TAS	only_etl_elt
P4IQ7GRF	conferencePaper	2015	Vadakattu, Ramakrishna; Panda, Bibek; Narayan, Swarnim; Godhia, Harshal	Enterprise subscription churn prediction	2015 IEEE International Conference on Big Data (Big Data)			10.1109/BigData.2015.7363888		In this paper we describe the process of building a churn prediction platform for large-scale subscription based businesses and products. These businesses are constantly innovating on customer retention methods, one of which is to predict which customer will churn in near future. We describe the decision tree model applied, going into, feature engineering, data sampling, model cost sensitization …	2015-10	44873.6	44873.6		1317-1321																		IEEE Xplore			Excluded	TAS	only_etl_elt
TKHRSZZI	conferencePaper	2018	Kondylakis, Haridimos; Koumakis, Lefteris; Tsiknakis, Manolis; Marias, Kostas	Implementing a data management infrastructure for big healthcare data	2018 IEEE EMBS International Conference on Biomedical & Health Informatics (BHI)			10.1109/BHI.2018.8333443	https://ieeexplore.ieee.org/document/8333443	The advancements in healthcare have brought to the fore the need for flexible access to health-related information and created an ever-growing demand for efficient data management infrastructures. To this direction, in this paper, we present an effective and efficient data management infrastructure implemented for the iManageCancer EU project. The architecture focuses on enabling data access to m…	2018-03	44873.6	45148.3		361-364																					Excluded	FTS	only_metadata
BFXW68L8	conferencePaper	2019	Khalaf, Dhuha Khamees; Hamad, Murtadha M.	Data Webhouse for Monitoring the Use of Enterprise Information System	2019 12th International Conference on Developments in eSystems Engineering (DeSE)			10.1109/DeSE.2019.00059		Enterprise information system represents the most popular base in data generation and aggregation. Decision making depends on data generated by institutions. Webhouse can monitor the movement of stored data. Access to the optimal decision-based webhouse is remotely handled via the Internet. Healthcare enterprises are among the most important institutions that handle data for making informed decis…	2019-10	44873.6	44873.6		278-283																		IEEE Xplore		ISSN: 2161-1351	Excluded	TAS	wrong_content
6ZYUAH88	conferencePaper	2015	Priya, P. Anu; Prabhakar, S.; Vasavi, S.	Entity resolution for high velocity streams using semantic measures	2015 IEEE International Advance Computing Conference (IACC)			10.1109/IADCC.2015.7154663		Now-a-days large amount of data is generated from various stake holders such as data from sensors and satellites regarding environment and climate, social networking sites about messages, tweets, photos, videos and data from telecommunications etc. This big data, if processed in real-time, helps decision makers to make timely decisions when an event occurred. When source data sets are large (velo…	2015-06	44873.6	45149.3		35-40																		IEEE Xplore			Excluded	TAS	only_etl_elt
VHK5CBXX	conferencePaper	2017	Kola, Anusha; More, Harshal; Soderman, Sean; Gubanov, Michael	Generating Unified Famous Objects (UFOs) from the classified object tables	2017 IEEE International Conference on Big Data (Big Data)			10.1109/BigData.2017.8258537		It is difficult to access data generated by different data sources due to the representation and format differences. ETL, KETL, Jedox, Apatar are some examples of data translation and fusion packages that can be used to resolve representation differences of data coming from different data sources have been favored. However, most tools require significant manual effort to map the data sources. Str…	2017-12	44873.6	44873.6		4771-4773																		IEEE Xplore			Excluded	TAS	only_etl_elt
CQDLVYNI	conferencePaper	2020	Hossain, Naorin; Trippel, Caroline; Martonosi, Margaret	TransForm: Formally Specifying Transistency Models and Synthesizing Enhanced Litmus Tests	2020 ACM/IEEE 47th Annual International Symposium on Computer Architecture (ISCA)			10.1109/ISCA45697.2020.00076		Memory consistency models (MCMs) specify the legal ordering and visibility of shared memory accesses in a parallel program. Traditionally, instruction set architecture (ISA) MCMs assume that relevant program-visible memory ordering behaviors only result from shared memory interactions that take place between user-level program instructions. This assumption fails to account for virtual memory (VM)…	2020-05	44873.6	45149.3		874-887						TransForm												IEEE Xplore			Excluded	TAS	wrong_abbreviation
WWLDHSIK	conferencePaper	2019	Tang, Mingjie; Shao, Saisai; Yang, Weiqing; Liang, Yanbo; Yu, Yongyang; Saha, Bikas; Hyun, Dongjoon	SAC: A System for Big Data Lineage Tracking	2019 IEEE 35th International Conference on Data Engineering (ICDE)			10.1109/ICDE.2019.00215		In the era of big data, a data processing flow contains various types of tasks. It is nontrivial to discover the data flow/movement from its source to destination, such that monitoring different transformations and hops on its way in an enterprise environment. Therefore, data lineage or provenance is useful to learn how the data gets transformed along the way, how the representation and parameter…	2019-04	44873.6	44873.6		1964-1967						SAC												IEEE Xplore		ISSN: 2375-026X	Excluded	TAS	wrong_content
IXR4PDIG	journalArticle	2021	Witstok, Joris; Smit, Renske; Maiolino, Roberto; Curti, Mirko; Laporte, Nicolas; Massey, Richard; Richard, Johan; Swinbank, Mark	Assessing the sources of reionization: a spectroscopic case study of a 30× lensed galaxy at z ∼ 5 with Lyα, C iv, Mg ii, and [Ne iii]	Monthly Notices of the Royal Astronomical Society		1365-2966	10.1093/mnras/stab2591		We present a detailed spectroscopic analysis of a galaxy at z ≃ 4.88 that is, by chance, magnified ∼30× by gravitational lensing. Only three sources at z ≳ 5 are known with such high magnification. This particular source has been shown to exhibit widespread, high equivalent width $\rm C\, \small IV\ \lambda 1549\, \mathring\rm A$ emission, implying it is a unique example of a metal-poor galaxy wi…	2021-09	44873.6	45149.3		1686-1700		2	508			Assessing the sources of reionization												IEEE Xplore		Conference Name: Monthly Notices of the Royal Astronomical Society	Excluded	TAS	wrong_abbreviation
BUG3I685	conferencePaper	2020		Still Open Problems in Data Warehouse and Data Lake Research	2020 Seventh International Conference on Social Networks Analysis, Management and Security (SNAMS)			10.1109/SNAMS52053.2020.9336567		Summary form only given. The complete presentation was not made available for publication as part of the conference proceedings. The traditional DW architecture and technologies for some years have been evolving towards handling big data. It has been agreed that the industry to-be standard that allow to integrate big data is a data lake (DL) architecture. A data lake is a repository that stores a…	2020-12	44873.6	44873.6		44927																		IEEE Xplore			Excluded	TAS	only_etl_elt
DE84Q653	journalArticle	2012	Figueira, P.; Kerber, F.; Chacon, A; Lovis, C.; Santos, N. C.; Curto, G. Lo; Sarazin, M.; Pepe, F.	Comparing radial velocities of atmospheric lines with radiosonde measurements	Monthly Notices of the Royal Astronomical Society		1365-2966	10.1111/j.1365-2966.2011.20015.x		The precision of radial velocity (RV) measurements depends on the precision attained on the wavelength calibration. One of the available options is to use atmospheric lines as a natural, freely available wavelength reference. Figueira et al. measured the RV of O2 lines using High Accuracy Radial velocity Planet Searcher (HARPS) and showed that the scatter was only of ∼10 m s−1 over a time-scale o…	2012-03	44873.6	45149.3		2874-2883		4	420															IEEE Xplore		Conference Name: Monthly Notices of the Royal Astronomical Society	Excluded	TAS	wrong_abbreviation
72B2FQAI	conferencePaper	2014	Perevedentsev, M.; Antonenko, V.	Localizing errors in controller applications	2014 International Science and Technology Conference (Modern Networking Technologies) (MoNeTeC)			10.1109/MoNeTeC.2014.6995595		Modern networks are complex. The great number of network tasks require a complex structure of controller. A promising approach to this challenge is modularity. The controller runs many applications, each responsible for a specific task. Each application can disrupt the operation of another one thus causing errors. Such errors cannot be detected during development of a particular application. We d…	2014-10	44873.6	44873.6		45108																		IEEE Xplore			Excluded	TAS	wrong_abbreviation
RGQGEGLD	conferencePaper	2018	Deshpande, Prasad M; Margoor, Amogh; Venkatesh, Rajat	Automatic Tuning of SQL-on-Hadoop Engines on Cloud Platforms	2018 IEEE 11th International Conference on Cloud Computing (CLOUD)			10.1109/CLOUD.2018.00071		More and more companies are running Big Data workloads on cloud platforms. Configuration tuning of these data engines continues to be an essential but difficult undertaking. Cloud platforms further add to this complexity due to elasticity of compute resources and availability of different machine types. Data engineers have to choose the machine type and the cluster size in addition to the other c…	2018-07	44873.6	45149.3		508-515																		IEEE Xplore		ISSN: 2159-6190	Excluded	TAS	only_etl_elt
S5G54YBP	journalArticle	2012		IEEE Standard for Distributed Interactive Simulation-Application Protocols	IEEE Std 1278.1-2012 (Revision of IEEE Std 1278.1-1995)			10.1109/IEEESTD.2012.6387564		Data messages, known as Protocol Data Units (PDUs), that are exchanged on a network among simulation applications are defined. These PDUs are for interactions that take place within specified domains called protocol families, which include Entity Information/ Interaction, Warfare, Logistics, Simulation Management, Distributed Emission Regeneration, Radio Communications, Entity Management, Minefie…	2012-12	44873.6	44873.6		1-747																		IEEE Xplore		Conference Name: IEEE Std 1278.1-2012 (Revision of IEEE Std 1278.1-1995)	Excluded	TAS	wrong_type
4ZMIUICB	journalArticle	2022	Bhat, Chaitra G.; Budhwar, Roli; Godwin, Jeffrey; Dillman, Adler R.; Rao, Uma; Somvanshi, Vishal S.	RNA-Sequencing of Heterorhabditis nematodes to identify factors involved in symbiosis with Photorhabdus bacteria	BMC Genomics		1471-2164	10.1186/s12864-022-08952-4	https://doi.org/10.1186/s12864-022-08952-4	Nematodes are a major group of soil inhabiting organisms. Heterorhabditis nematodes are insect-pathogenic nematodes and live in a close symbiotic association with Photorhabdus bacteria. Heterorhabditis-Photorhabdus pair offers a powerful and genetically tractable model to study animal-microbe symbiosis. It is possible to generate symbiont bacteria free (axenic) stages in Heterorhabditis. Here, we…	44872	44873.6	44873.6	44873.6	741		1	23		BMC Genomics													BioMed Central			Excluded	TAS	wrong_content
QLECA9DH	journalArticle	2022	Nakatani, Ryo; Ashiarai, Miho; Yoshihara, Hiroki; Yada, Keigo; Nozaki, Taiki; Ushigusa, Takeshi; Mori, Nobuyoshi; Hasegawa, Daisuke	Multidisciplinary management of disseminated Exophiala dermatitidis mycosis in an infant with mixed phenotype acute leukemia: a case report	BMC Infectious Diseases		1471-2334	10.1186/s12879-022-07773-w	https://doi.org/10.1186/s12879-022-07773-w	Exophiala dermatitidis is a dematiaceous fungus isolated from various environmental sources. Systemic E. dermatitidis infections can lead to fatal outcomes, and treatment has not yet been standardized. Although E. dermatitidis is also known to cause cutaneous infection, it has not been previously reported to appear as ecthyma gangrenosum (EG), an uncommon cutaneous lesion in neutropenic patients …	44857	44873.6	44873.6	44873.6	797		1	22		BMC Infectious Diseases	Multidisciplinary management of disseminated Exophiala dermatitidis mycosis in an infant with mixed phenotype acute leukemia												BioMed Central			Excluded	TAS	wrong_abbreviation
L3F3FP58	journalArticle	2022	Wood, E. C.; Glen, Amy K.; Kvarfordt, Lindsey G.; Womack, Finn; Acevedo, Liliana; Yoon, Timothy S.; Ma, Chunyu; Flores, Veronica; Sinha, Meghamala; Chodpathumwan, Yodsawalai; Termehchy, Arash; Roach, Jared C.; Mendoza, Luis; Hoffman, Andrew S.; Deutsch, Eric W.; Koslicki, David; Ramsey, Stephen A.	RTX-KG2: a system for building a semantically standardized knowledge graph for translational biomedicine	BMC Bioinformatics		1471-2105	10.1186/s12859-022-04932-3	https://doi.org/10.1186/s12859-022-04932-3	Biomedical translational science is increasingly using computational reasoning on repositories of structured knowledge (such as UMLS, SemMedDB, ChEMBL, Reactome, DrugBank, and SMPDB in order to facilitate discovery of new therapeutic targets and modalities. The NCATS Biomedical Data Translator project is working to federate autonomous reasoning agents and knowledge providers within a distributed …	44833	44873.6	45149.3	44873.6	400		1	23		BMC Bioinformatics	RTX-KG2												BioMed Central			Excluded	TAS	only_etl_elt
PMEU5568	journalArticle	2022	Ito, Shingo; Asai, Hideki; Kawai, Yasuyuki; Suto, Shunji; Ohta, Sachiko; Fukushima, Hidetada	Factors associated with EMS on-scene time and its regional difference in road traffic injuries: a population-based observational study	BMC Emergency Medicine		1471-227X	10.1186/s12873-022-00718-1	https://doi.org/10.1186/s12873-022-00718-1	The outcome of road traffic injury (RTI) is determined by duration of prehospital time, patient’s demographics, and the type of injury and its mechanism. During the emergency medical service (EMS) prehospital time interval, on-scene time should be minimized for early treatment. This study aimed to examine the factors influencing on-scene EMS time among RTI patients.	44819	44873.6	44873.6	44873.6	160		1	22		BMC Emergency Medicine	Factors associated with EMS on-scene time and its regional difference in road traffic injuries												BioMed Central			Excluded	TAS	wrong_content
KAWGK9PF	journalArticle	2022	Nishimwe, Aurore; Ruranga, Charles; Musanabaganwa, Clarisse; Mugeni, Regine; Semakula, Muhammed; Nzabanita, Joseph; Kabano, Ignace; Uwimana, Annie; Utumatwishima, Jean N.; Kabakambira, Jean Damascene; Uwineza, Annette; Halvorsen, Lars; Descamps, Freija; Houghtaling, Jared; Burke, Benjamin; Bahati, Odile; Bizimana, Clement; Jansen, Stefan; Twizere, Celestin; Nkurikiyeyezu, Kizito; Birungi, Francin…	Leveraging artificial intelligence and data science techniques in harmonizing, sharing, accessing and analyzing SARS-COV-2/COVID-19 data in Rwanda (LAISDAR Project): study design and rationale	BMC Medical Informatics and Decision Making		1472-6947	10.1186/s12911-022-01965-9	https://doi.org/10.1186/s12911-022-01965-9	Since the outbreak of COVID-19 pandemic in Rwanda, a vast amount of SARS-COV-2/COVID-19-related data have been collected including COVID-19 testing and hospital routine care data. Unfortunately, those data are fragmented in silos with different data structures or formats and cannot be used to improve understanding of the disease, monitor its progress, and generate evidence to guide prevention mea…	44785	44873.6	44873.6	44873.6	214		1	22		BMC Medical Informatics and Decision Making	Leveraging artificial intelligence and data science techniques in harmonizing, sharing, accessing and analyzing SARS-COV-2/COVID-19 data in Rwanda (LAISDAR Project)												BioMed Central			Excluded	TAS	wrong_content
Z3KV27PP	journalArticle	2022	Ganji, Kiran Kumar; Alam, Mohammad Khursheed; Gudipaneni, Ravi Kumar; Algarni, Hmoud; Munisekhar, Manay Srinivas; Hamza, May Osman; Mousa, Mohammed Assayed; Sghaireen, Mohammed Ghazi	Do learning style preferences influence the cumulative gross point average and self directed learning hours in dental students: a preliminary study	BMC Medical Education		1472-6920	10.1186/s12909-022-03535-z	https://doi.org/10.1186/s12909-022-03535-z	Learning styles influence the outcome of the student performances based on preliminary data available. To evaluate whether the learning styles discriminate the cumulative gross point average (CGPA) scores and self-directed learning hours (SDL) in an integrated curriculum of dental students.	44736	44873.6	44873.6	44873.6	493		1	22		BMC Medical Education	Do learning style preferences influence the cumulative gross point average and self directed learning hours in dental students												BioMed Central			Excluded	TAS	wrong_content
YWSSFM25	journalArticle	2022	Akpan, Godwin Ubong; Mohammed, Hani Farouk; Touray, Kebba; Kipterer, John; Bello, Isah Mohammed; Ngofa, Reuben; Stein, Andrew; Seaman, Vince; Mkanda, Pascal; Cabore, Joseph	Conclusions of the African Regional GIS Summit (2019): using geographic information systems for public health decision-making	BMC Proceedings		1753-6561	10.1186/s12919-022-00233-y	https://doi.org/10.1186/s12919-022-00233-y	The use of geographic information system (GIS) technologies to improve access to health is gaining momentum in Africa. This has become more pertinent with the increasing penetration of mobile-phone technology and internet use, and calls for innovative strategies to support implementation of the World Health Organization Sustainable Development Goals for universal health coverage on the continent.…	44729	44873.6	44873.6	44873.6	3		1	16		BMC Proceedings	Conclusions of the African Regional GIS Summit (2019)												BioMed Central			Excluded	TAS	only_etl_elt
Z2KIHXLJ	journalArticle	2022	Zeng, Fanyuan; Yi, Cun; Zhang, Wei; Cheng, Shaoyun; Sun, Chengsong; Luo, Fang; Feng, Zheng; Hu, Wei	A new ferritin SjFer0 affecting the growth and development of Schistosoma japonicum	Parasites & Vectors		1756-3305	10.1186/s13071-022-05247-1	https://doi.org/10.1186/s13071-022-05247-1	Schistosomiasis, an acute and chronic parasitic disease, causes substantial morbidity and mortality in tropical and subtropical regions of the world. Iron is an essential constituent of numerous macromolecules involving in important cellular reactions in virtually all organisms. Trematodes of the genus Schistosoma live in iron-rich blood, feed on red blood cells and store abundant iron in vitelli…	44705	44873.6	44873.6	44873.6	177		1	15		Parasites & Vectors													BioMed Central			Excluded	TAS	wrong_content
LVYND7XX	journalArticle	2022	Liang, Meng; Lu, Mingmin; Aleem, Muhammad Tahir; Zhang, Yang; Wang, Mingyue; Wen, Zhaohai; Song, Xiaokai; Xu, Lixin; Li, Xiangrui; Yan, Ruofeng	Identification of excretory and secretory proteins from Haemonchus contortus inducing a Th9 immune response in goats	Veterinary Research		1297-9716	10.1186/s13567-022-01055-8	https://doi.org/10.1186/s13567-022-01055-8	Th9 cells have been shown to play crucial roles in anti-parasite immunity, pathogenic microbe infection, and allergy. Previous studies have demonstrated that Haemonchus contortus excretory and secretory proteins (HcESPs) induce the proliferation of Th9 cells and alter the transcriptional level of IL-9 as well as its related pathways in the Th9 immune response after infection. However, the exact m…	44702	44873.6	44873.6	44873.6	36		1	53		Veterinary Research													BioMed Central			Excluded	TAS	wrong_content
BNU4E2AU	journalArticle	2022	Thomsen, Ena Lindhart; Esbensen, Bente Appel; Hanghøj, Signe; Hansson, Helena; Boisen, Kirsten Arntz	Development of a complex intervention to support parents of adolescents with chronic illness transferring from pediatrics to adult care (ParTNerSTEPs)	BMC Health Services Research		1472-6963	10.1186/s12913-022-07888-5	https://doi.org/10.1186/s12913-022-07888-5	Transition from pediatric to adult care for adolescents with chronic illness is associated with outpatient non-attendance and low treatment adherence in adolescents, and with anxiety and concerns among parents. Recent studies have shown that parent involvement results in better transitions. The aim of this paper was to describe the development, through participatory design, of a comprehensive tra…	44663	44873.6	44873.6	44873.6	485		1	22		BMC Health Services Research													BioMed Central			Excluded	TAS	wrong_content
RH5E6NXY	journalArticle	2022	Dudová, Zdenka; Conte, Nathalie; Mason, Jeremy; Stuchlík, Dalibor; Peša, Radim; Halmagyi, Csaba; Perova, Zinaida; Mosaku, Abayomi; Thorne, Ross; Follette, Alex; Pivarč, Ľuboslav; Šašinka, Radim; Usman, Muhammad; Neuhauser, Steven; Begley, Dale A.; Krupke, Debra M.; Frassà, Massimiliano; Fiori, Alessandro; Corsi, Riccardo; Vezzadini, Luca; Isella, Claudio; Bertotti, Andrea; Bult, Carol; Parkinson,…	The EurOPDX Data Portal: an open platform for patient-derived cancer xenograft data sharing and visualization	BMC Genomics		1471-2164	10.1186/s12864-022-08367-1	https://doi.org/10.1186/s12864-022-08367-1	Patient-derived xenografts (PDX) mice models play an important role in preclinical trials and personalized medicine. Sharing data on the models is highly valuable for numerous reasons – ethical, economical, research cross validation etc. The EurOPDX Consortium was established 8 years ago to share such information and avoid duplicating efforts in developing new PDX mice models and unify approaches…	44614	44873.6	44873.6	44873.6	156		1	23		BMC Genomics	The EurOPDX Data Portal												BioMed Central			Excluded	TAS	only_metadata
L9GR5BS8	journalArticle	2022	Bodkin, Nicholas; Ross, Melissa; McClain, Micah T.; Ko, Emily R.; Woods, Christopher W.; Ginsburg, Geoffrey S.; Henao, Ricardo; Tsalik, Ephraim L.	Systematic comparison of published host gene expression signatures for bacterial/viral discrimination	Genome Medicine		1756-994X	10.1186/s13073-022-01025-x	https://doi.org/10.1186/s13073-022-01025-x	Measuring host gene expression is a promising diagnostic strategy to discriminate bacterial and viral infections. Multiple signatures of varying size, complexity, and target populations have been described. However, there is little information to indicate how the performance of various published signatures compare to one another.	44613	44873.6	44873.6	44873.6	18		1	14		Genome Medicine													BioMed Central			Excluded	TAS	wrong_content
25QK429C	journalArticle	2022	Lucero-Obusan, Cynthia; Oda, Gina; Mostaghimi, Anoshiravan; Schirmer, Patricia; Holodniy, Mark	Public health surveillance in the U.S. Department of Veterans Affairs: evaluation of the Praedico surveillance system	BMC Public Health		1471-2458	10.1186/s12889-022-12578-2	https://doi.org/10.1186/s12889-022-12578-2	Early threat detection and situational awareness are vital to achieving a comprehensive and accurate view of health-related events for federal, state, and local health agencies. Key to this are public health and syndromic surveillance systems that can analyze large data sets to discover patterns, trends, and correlations of public health significance. In 2020, Department of Veterans Affairs (VA) …	44602	44873.6	44873.6	44873.6	272		1	22		BMC Public Health	Public health surveillance in the U.S. Department of Veterans Affairs												BioMed Central			Excluded	TAS	wrong_content
BXMSPRAE	journalArticle	2022	Li, Mengyang; Cai, Hailing; Zhi, Yunlong; Fu, Zehai; Duan, Huilong; Lu, Xudong	A configurable method for clinical quality measurement through electronic health records based on openEHR and CQL	BMC Medical Informatics and Decision Making		1472-6947	10.1186/s12911-022-01763-3	https://doi.org/10.1186/s12911-022-01763-3	One of the primary obstacles to measure clinical quality is the lack of configurable solutions to make computers understand and compute clinical quality indicators. The paper presents a solution that can help clinical staff develop clinical quality measurement more easily and generate the corresponding data reports and visualization by a configurable method based on openEHR and Clinical Quality L…	44602	44873.6	44873.6	44873.6	37		1	22		BMC Medical Informatics and Decision Making													BioMed Central			Excluded	TAS	wrong_content
QCLDSLN9	journalArticle	2022	Pressat-Laffouilhère, Thibaut; Balayé, Pierre; Dahamna, Badisse; Lelong, Romain; Billey, Kévin; Darmoni, Stéfan J.; Grosjean, Julien	Evaluation of Doc’EDS: a French semantic search tool to query health documents from a clinical data warehouse	BMC Medical Informatics and Decision Making		1472-6947	10.1186/s12911-022-01762-4	https://doi.org/10.1186/s12911-022-01762-4	Unstructured data from electronic health records represent a wealth of information. Doc’EDS is a pre-screening tool based on textual and semantic analysis. The Doc’EDS system provides a graphic user interface to search documents in French. The aim of this study was to present the Doc’EDS tool and to provide a formal evaluation of its semantic features.	44600	44873.6	44873.6	44873.6	34		1	22		BMC Medical Informatics and Decision Making	Evaluation of Doc’EDS												BioMed Central			Excluded	TAS	wrong_content
E5WS8FV8	journalArticle	2022	Kuhn Cuellar, Luis; Friedrich, Andreas; Gabernet, Gisela; de la Garza, Luis; Fillinger, Sven; Seyboldt, Adrian; Koch, Tobias; zur Oven-Krockhaus, Sven; Wanke, Friederike; Richter, Sandra; Thaiss, Wolfgang M.; Horger, Marius; Malek, Nisar; Harter, Klaus; Bitzer, Michael; Nahnsen, Sven	A data management infrastructure for the integration of imaging and omics data in life sciences	BMC Bioinformatics		1471-2105	10.1186/s12859-022-04584-3	https://doi.org/10.1186/s12859-022-04584-3	As technical developments in omics and biomedical imaging increase the throughput of data generation in life sciences, the need for information systems capable of managing heterogeneous digital assets is increasing. In particular, systems supporting the findability, accessibility, interoperability, and reusability (FAIR) principles of scientific data management.	44599	44873.6	44873.6	44873.6	61		1	23		BMC Bioinformatics													BioMed Central			Excluded	TAS	only_metadata
M3BFR2FC	journalArticle	2022	Andersen, Patrick; Mizdrak, Anja; Wilson, Nick; Davies, Anna; Bablani, Laxman; Blakely, Tony	Disaggregating proportional multistate lifetables by population heterogeneity to estimate intervention impacts on inequalities	Population Health Metrics		1478-7954	10.1186/s12963-022-00282-7	https://doi.org/10.1186/s12963-022-00282-7	Simulation models can be used to quantify the projected health impact of interventions. Quantifying heterogeneity in these impacts, for example by socioeconomic status, is important to understand impacts on health inequalities. We aim to disaggregate one type of Markov macro-simulation model, the proportional multistate lifetable, ensuring that under business-as-usual (BAU) the sum of deaths acro…	44576	44873.6	44873.6	44873.6	6		1	20		Population Health Metrics													BioMed Central			Excluded	TAS	wrong_content
PTTI2QLG	journalArticle	2022	Yang, Jeremy J.; Gessner, Christopher R.; Duerksen, Joel L.; Biber, Daniel; Binder, Jessica L.; Ozturk, Murat; Foote, Brian; McEntire, Robin; Stirling, Kyle; Ding, Ying; Wild, David J.	Knowledge graph analytics platform with LINCS and IDG for Parkinson's disease target illumination	BMC Bioinformatics		1471-2105	10.1186/s12859-021-04530-9	https://doi.org/10.1186/s12859-021-04530-9	LINCS, "Library of Integrated Network-based Cellular Signatures", and IDG, "Illuminating the Druggable Genome", are both NIH projects and consortia that have generated rich datasets for the study of the molecular basis of human health and disease. LINCS L1000 expression signatures provide unbiased systems/omics experimental evidence. IDG provides compiled and curated knowledge for illumination an…	44573	44873.6	44873.6	44873.6	37		1	23		BMC Bioinformatics													BioMed Central			Excluded	TAS	wrong_content
KDJPP84H	journalArticle	2021	Ustjanzew, Arsenij; Desuki, Alexander; Ritzel, Christoph; Dolezilek, Alina Corinna; Wagner, Daniel-Christoph; Christoph, Jan; Unberath, Philipp; Kindler, Thomas; Faber, Jörg; Marini, Federico; Panholzer, Torsten; Paret, Claudia	cbpManager: a web application to streamline the integration of clinical and genomic data in cBioPortal to support the Molecular Tumor Board	BMC Medical Informatics and Decision Making		1472-6947	10.1186/s12911-021-01719-z	https://doi.org/10.1186/s12911-021-01719-z	Extensive sequencing of tumor tissues has greatly improved our understanding of cancer biology over the past years. The integration of genomic and clinical data is increasingly used to select personalized therapies in dedicated tumor boards (Molecular Tumor Boards) or to identify patients for basket studies. Genomic alterations and clinical information can be stored, integrated and visualized in …	44550	44873.6	44873.6	44873.6	358		1	21		BMC Medical Informatics and Decision Making	cbpManager												BioMed Central			Excluded	TAS	wrong_content
HJ9B8IED	journalArticle	2021	González-García, Juan; Estupiñán-Romero, Francisco; Tellería-Orriols, Carlos; González-Galindo, Javier; Palmieri, Luigi; Faragalli, Andrea; Pristās, Ivan; Vuković, Jakov; Misinš, Janis; Zile, Irisa; Bernal-Delgado, Enrique; Unim, Brigid; Carle, Flavia; Gesuita, Rosaria; Ivanković, Damir; Brkić, Marko; Dimnjaković, Jelena; Lyons, Jane; Lyons, Ronan; Ors, Zeynep; Zaletel, Metka; Nogueira, Paulo; La…	Coping with interoperability in the development of a federated research infrastructure: achievements, challenges and recommendations from the JA-InfAct	Archives of Public Health		2049-3258	10.1186/s13690-021-00731-z	https://doi.org/10.1186/s13690-021-00731-z	Information for Action! is a Joint Action (JA-InfAct) on Health Information promoted by the EU Member States and funded by the European Commission within the Third EU Health Programme (2014–2020) to create and develop solid sustainable infrastructure on EU health information. The main objective of this the JA-InfAct is to build an EU health information system infrastructure and strengthen its cor…	44539	44873.6	44873.6	44873.6	221		1	79		Archives of Public Health	Coping with interoperability in the development of a federated research infrastructure												BioMed Central			Excluded	TAS	wrong_content
8THH7PXX	journalArticle	2021	Mallon, Ann-Marie; Häring, Dieter A.; Dahlke, Frank; Aarden, Piet; Afyouni, Soroosh; Delbarre, Daniel; El Emam, Khaled; Ganjgahi, Habib; Gardiner, Stephen; Kwok, Chun Hei; West, Dominique M.; Straiton, Ewan; Haemmerle, Sibylle; Huffman, Adam; Hofmann, Tom; Kelly, Luke J.; Krusche, Peter; Laramee, Marie-Claude; Lheritier, Karine; Ligozio, Greg; Readie, Aimee; Santos, Luis; Nichols, Thomas E.; Bran…	Advancing data science in drug development through an innovative computational framework for data sharing and statistical analysis	BMC Medical Research Methodology		1471-2288	10.1186/s12874-021-01409-4	https://doi.org/10.1186/s12874-021-01409-4	Novartis and the University of Oxford’s Big Data Institute (BDI) have established a research alliance with the aim to improve health care and drug development by making it more efficient and targeted. Using a combination of the latest statistical machine learning technology with an innovative IT platform developed to manage large volumes of anonymised data from numerous data sources and types we …	44514	44873.6	44873.6	44873.6	250		1	21		BMC Medical Research Methodology													BioMed Central			Excluded	TAS	wrong_content
8T5M3CRT	journalArticle	2021	Ahmed, Zeeshan; Zeeshan, Saman; Liang, Bruce T.	RNA-seq driven expression and enrichment analysis to investigate CVD genes with associated phenotypes among high-risk heart failure patients	Human Genomics		1479-7364	10.1186/s40246-021-00367-8	https://doi.org/10.1186/s40246-021-00367-8	Heart failure (HF) is one of the most common complications of cardiovascular diseases (CVDs) and among the leading causes of death in the US. Many other CVDs can lead to increased mortality as well. Investigating the genetic epidemiology and susceptibility to CVDs is a central focus of cardiology and biomedical life sciences. Several studies have explored expression of key CVD genes specially in …	44513	44873.6	44873.6	44873.6	67		1	15		Human Genomics													BioMed Central			Excluded	TAS	wrong_content
6HU77NTS	journalArticle	2021	Baboolal-Frank, Rashri	Emergency remote learning during the pandemic from a South African perspective	International Journal for Educational Integrity		1833-2595	10.1007/s40979-021-00087-5	https://doi.org/10.1007/s40979-021-00087-5	The COVID-19 pandemic created a situation for the implementation of emergency remote learning. This meant that as a lecturer at a traditionalist University of contact sessions, the pandemic forced us to teach remotely through online methods of communication, using online lectures, narrated powerpoints, voice clips, podcasts, interviews and interactive videos. The assessments were conducted online…	44502	44873.6	44873.6	44873.6	22		1	17		International Journal for Educational Integrity													BioMed Central			Excluded	TAS	wrong_content
3JEPMHZB	journalArticle	2021	Wan, Ling; Song, Justin; He, Virginia; Roman, Jennifer; Whah, Grace; Peng, Suyuan; Zhang, Luxia; He, Yongqun	Development of the International Classification of Diseases Ontology (ICDO) and its application for COVID-19 diagnostic data analysis	BMC Bioinformatics		1471-2105	10.1186/s12859-021-04402-2	https://doi.org/10.1186/s12859-021-04402-2	The 10th and 9th revisions of the International Statistical Classification of Diseases and Related Health Problems (ICD10 and ICD9) have been adopted worldwide as a well-recognized norm to share codes for diseases, signs and symptoms, abnormal findings, etc. The international Consortium for Clinical Characterization of COVID-19 by EHR (4CE) website stores diagnosis COVID-19 disease data using ICD…	44487	44873.6	44873.6	44873.6	508		6	22		BMC Bioinformatics													BioMed Central			Excluded	TAS	only_metadata
MLY8N4QU	journalArticle	2021	Goel, Sonu; Kar, Sitanshu Sekhar; Verma, Madhur; Sivanantham, Parthibane; Naik, Bijay Nanda; Gupta, Deepti	Evidence on article 5.3 of FCTC (tobacco industry interference in tobacco control activities) in India- a qualitative scoping study	BMC Public Health		1471-2458	10.1186/s12889-021-11773-x	https://doi.org/10.1186/s12889-021-11773-x	The Tobacco Industry (henceforth TI) yearns to portray itself as being “socially responsible” and fights for the decision-making positions; that are it used to deter, delay or dilute tobacco control measures. There is little documented evidence of Tobacco Industry Interference (henceforth TII) from India, the scope of their interference and challenges faced by the experts for effective tobacco co…	44483	44873.6	44873.6	44873.6	1855		1	21		BMC Public Health													BioMed Central			Excluded	TAS	wrong_content
EKVC489I	journalArticle	2021	Tsopra, Rosy; Fernandez, Xose; Luchinat, Claudio; Alberghina, Lilia; Lehrach, Hans; Vanoni, Marco; Dreher, Felix; Sezerman, O.Ugur; Cuggia, Marc; de Tayrac, Marie; Miklasevics, Edvins; Itu, Lucian Mihai; Geanta, Marius; Ogilvie, Lesley; Godey, Florence; Boldisor, Cristian Nicolae; Campillo-Gimenez, Boris; Cioroboiu, Cosmina; Ciusdel, Costin Florian; Coman, Simona; Hijano Cubelos, Oliver; Itu, Ali…	A framework for validating AI in precision medicine: considerations from the European ITFoC consortium	BMC Medical Informatics and Decision Making		1472-6947	10.1186/s12911-021-01634-3	https://doi.org/10.1186/s12911-021-01634-3	Artificial intelligence (AI) has the potential to transform our healthcare systems significantly. New AI technologies based on machine learning approaches should play a key role in clinical decision-making in the future. However, their implementation in health care settings remains limited, mostly due to a lack of robust validation procedures. There is a need to develop reliable assessment framew…	44471	44873.6	44873.6	44873.6	274		1	21		BMC Medical Informatics and Decision Making	A framework for validating AI in precision medicine												BioMed Central			Excluded	TAS	wrong_content
R4LVQKEA	journalArticle	2021	Oviedo Sarmiento, Oscar Javier; Castro, María del Mar; Lerma, Yenifer Orobio; Bernal, Leonardo Vargas; Navarro, Andrés; Alexander, Neal D. E.	Data management plan for a community-level study of the hidden burden of cutaneous leishmaniasis in Colombia	BMC Research Notes		1756-0500	10.1186/s13104-021-05618-4	https://doi.org/10.1186/s13104-021-05618-4	Cutaneous leishmaniasis is a vector-borne parasitic disease whose lasting scars can cause stigmatization and depressive symptoms. It is endemic in remote rural areas and its incidence is under-reported, while the effectiveness, as opposed to efficacy, of its treatments is largely unknown. Here we present the data management plan (DMP) of a project which includes mHealth tools to address these kno…	44347	44490.3	45142.4	44873.6	213		1	14		BMC Research Notes													BioMed Central			Excluded	TAS	only_etl_elt
CUVGL85Z	journalArticle	2021	Wang, Liuyang; Balmat, Thomas J.; Antonia, Alejandro L.; Constantine, Florica J.; Henao, Ricardo; Burke, Thomas W.; Ingham, Andy; McClain, Micah T.; Tsalik, Ephraim L.; Ko, Emily R.; Ginsburg, Geoffrey S.; DeLong, Mark R.; Shen, Xiling; Woods, Christopher W.; Hauser, Elizabeth R.; Ko, Dennis C.	An atlas connecting shared genetic architecture of human diseases and molecular phenotypes provides insight into COVID-19 susceptibility	Genome Medicine		1756-994X	10.1186/s13073-021-00904-z	https://doi.org/10.1186/s13073-021-00904-z	While genome-wide associations studies (GWAS) have successfully elucidated the genetic architecture of complex human traits and diseases, understanding mechanisms that lead from genetic variation to pathophysiology remains an important challenge. Methods are needed to systematically bridge this crucial gap to facilitate experimental testing of hypotheses and translation to clinical utility.	44333	44873.6	44873.6	44873.6	83		1	13		Genome Medicine													BioMed Central			Excluded	TAS	wrong_content
EC4SBQHU	journalArticle	2021	Tian, Qi; Han, Zhexi; Yu, Ping; An, Jiye; Lu, Xudong; Duan, Huilong	Application of openEHR archetypes to automate data quality rules for electronic health records: a case study	BMC Medical Informatics and Decision Making		1472-6947	10.1186/s12911-021-01481-2	https://doi.org/10.1186/s12911-021-01481-2	Ensuring data is of appropriate quality is essential for the secondary use of electronic health records (EHRs) in research and clinical decision support. An effective method of data quality assessment (DQA) is automating data quality rules (DQRs) to replace the time-consuming, labor-intensive manual process of creating DQRs, which is difficult to guarantee standard and comparable DQA results. Thi…	44289	44490.3	45142.3	44873.6	113		1	21		BMC Medical Informatics and Decision Making	Application of openEHR archetypes to automate data quality rules for electronic health records												BioMed Central			Excluded	TAS	wrong_definition
INBVUS8C	journalArticle	2021	Crocker, Abigail M.; Kessler, Rodger; van Eeghen, Constance; Bonnell, Levi N.; Breshears, Ryan E.; Callas, Peter; Clifton, Jessica; Elder, William; Fox, Chet; Frisbie, Sylvie; Hitt, Juvena; Jewiss, Jennifer; Kathol, Roger; Clark/Keefe, Kelly; O’Rourke-Lavoie, Jennifer; Leibowitz, George S.; Macchi, C. R.; McGovern, Mark; Mollis, Brenda; Mullin, Daniel J.; Nagykaldi, Zsolt; Natkin, Lisa Watts; Pac…	Integrating Behavioral Health and Primary Care (IBH-PC) to improve patient-centered outcomes in adults with multiple chronic medical and behavioral health conditions: study protocol for a pragmatic cluster-randomized control trial	Trials		1745-6215	10.1186/s13063-021-05133-8	https://doi.org/10.1186/s13063-021-05133-8	Chronic diseases that drive morbidity, mortality, and health care costs are largely influenced by human behavior. Behavioral health conditions such as anxiety, depression, and substance use disorders can often be effectively managed. The majority of patients in need of behavioral health care are seen in primary care, which often has difficulty responding. Some primary care practices are providing…	44265	44873.6	44873.6	44873.6	200		1	22		Trials	Integrating Behavioral Health and Primary Care (IBH-PC) to improve patient-centered outcomes in adults with multiple chronic medical and behavioral health conditions												BioMed Central			Excluded	TAS	only_etl_elt
ZVY52KBM	journalArticle	2021	Rajvanshi, Harsh; Jain, Yashpal; Kaintura, Nidhi; Soni, Chaitanya; Chandramohan, Raja; Srinivasan, Ramanathan; Telasey, Vinay; Bharti, Praveen K.; Jain, Deepak; Surve, Mangeshi; Saxena, Sachin; Gangamwar, Vilas; Anand, M. S.; Lal, Altaf A.	A comprehensive mobile application tool for disease surveillance, workforce management and supply chain management for Malaria Elimination Demonstration Project	Malaria Journal		1475-2875	10.1186/s12936-021-03623-3	https://doi.org/10.1186/s12936-021-03623-3	Health care technologies are now offering accountability, quality, robustness, and accuracy in disease surveillance and health care delivery programmes. With the advent of mobile hand-held devices, these technologies have become more accessible and adaptable for use by field staff working in remote areas. The Malaria Elimination Demonstration Project started collection of data and conduct of rout…	44243	44873.6	44873.6	44873.6	91		1	20		Malaria Journal													BioMed Central			Excluded	TAS	wrong_content
RFHWHX39	journalArticle	2021	Suni, J. H.; Virkkunen, T.; Husu, P.; Tokola, K.; Parkkari, J.; Kankaanpää, M.	Reliability and construct validity of the modified Finnish version of the 9-item patient health questionnaire and its associations within the biopsychosocial framework among female health-care workers with sub-acute or recurrent low back pain	BMC Musculoskeletal Disorders		1471-2474	10.1186/s12891-020-03832-y	https://doi.org/10.1186/s12891-020-03832-y	Health-care workers have an increased risk for chronic low back pain (LBP) leading to reduced workability. Depression, a highly prevalent, costly and disabling condition, is commonly seen in patients with sub-acute LBP. This study investigated the psychometric properties and construct-validity of a modified 9-item Patient Health Questionnaire (PHQ-9-mFIN) in female health-care workers with sub-ac…	44203	44873.6	44873.6	44873.6	37		1	22		BMC Musculoskeletal Disorders													BioMed Central			Excluded	TAS	wrong_content
VWIBFAUS	journalArticle	2021	Kumar, Namit; Golhar, Ryan; Sharma, Kriti Sen; Holloway, James L.; Sarangi, Srikant; Neuhaus, Isaac; Walsh, Alice M.; Pitluk, Zachary W.	Rapid single cell evaluation of human disease and disorder targets using REVEAL: SingleCell™	BMC Genomics		1471-2164	10.1186/s12864-020-07300-8	https://doi.org/10.1186/s12864-020-07300-8	Single-cell (sc) sequencing performs unbiased profiling of individual cells and enables evaluation of less prevalent cellular populations, often missed using bulk sequencing. However, the scale and the complexity of the sc datasets poses a great challenge in its utility and this problem is further exacerbated when working with larger datasets typically generated by consortium efforts. As the scal…	44202	44873.6	44873.6	44873.6	5		1	22		BMC Genomics	Rapid single cell evaluation of human disease and disorder targets using REVEAL												BioMed Central			Excluded	TAS	only_metadata
4SUY2TLS	journalArticle	2020	Song, Yunfei; Yang, Jianbo; Jing, Wenguang; Wang, Qi; Liu, Yue; Cheng, Xianlong; Ye, Fei; Tian, Jinying; Wei, Feng; Ma, Shuangcheng	Systemic elucidation on the potential bioactive compounds and hypoglycemic mechanism of Polygonum multiflorum based on network pharmacology	Chinese Medicine		1749-8546	10.1186/s13020-020-00401-2	https://doi.org/10.1186/s13020-020-00401-2	Diabetes is a complex metabolic disease characterized by hyperglycemia, plaguing the whole world. However, the action mode of multi-component and multi-target for traditional Chinese medicine (TCM) could be a promising treatment of diabetes mellitus. According to the previous research, the TCM of Polygonum multiflorum (PM) showed noteworthy hypoglycemic effect. Up to now, its hypoglycemic active …	44153	44873.6	44873.6	44873.6	121		1	15		Chinese Medicine													BioMed Central			Excluded	TAS	wrong_content
HEVCEW8Q	journalArticle	2020	Niemantsverdriet, Ellis; Dakkak, Yousra J.; Burgers, Leonie E.; Bonte-Mineur, Femke; Steup-Beekman, Gerda M.; van der Kooij, Sjoerd M.; Boom, Hido D.; Allaart, Cornelia F.; de Jong, Pascal H. P.; van der Helm-van Mil, Annette H. M.	TREAT Early Arthralgia to Reverse or Limit Impending Exacerbation to Rheumatoid arthritis (TREAT EARLIER): a randomized, double-blind, placebo-controlled clinical trial protocol	Trials		1745-6215	10.1186/s13063-020-04731-2	https://doi.org/10.1186/s13063-020-04731-2	We present a study protocol for a randomized, double-blind, placebo-controlled trial that investigates the hypothesis if intervention in the symptomatic phase preceding clinical arthritis (clinically suspect arthralgia (CSA)) is effective in preventing progression from subclinical inflammation to clinically apparent persistent arthritis. Currently, rheumatoid arthritis (RA) can be recognized and …	44120	44873.6	44873.6	44873.6	862		1	21		Trials	TREAT Early Arthralgia to Reverse or Limit Impending Exacerbation to Rheumatoid arthritis (TREAT EARLIER)												BioMed Central			Excluded	TAS	wrong_content
P4PEKN8V	journalArticle	2020	Schaaf, Jannik; Sedlmayr, Martin; Schaefer, Johanna; Storf, Holger	Diagnosis of Rare Diseases: a scoping review of clinical decision support systems	Orphanet Journal of Rare Diseases		1750-1172	10.1186/s13023-020-01536-z	https://doi.org/10.1186/s13023-020-01536-z	Rare Diseases (RDs), which are defined as diseases affecting no more than 5 out of 10,000 people, are often severe, chronic and life-threatening. A main problem is the delay in diagnosing RDs. Clinical decision support systems (CDSSs) for RDs are software systems to support clinicians in the diagnosis of patients with RDs. Due to their clinical importance, we conducted a scoping review to determi…	44098	44873.6	44873.6	44873.6	263		1	15		Orphanet Journal of Rare Diseases	Diagnosis of Rare Diseases												BioMed Central			Excluded	TAS	only_etl_elt
3LS76XUC	journalArticle	2020	Walsh, Melissa B.; Janzen, Eva; Wingrove, Emily; Hosseinibarkooie, Seyyedmohsen; Muela, Natalia Rodriguez; Davidow, Lance; Dimitriadi, Maria; Norabuena, Erika M.; Rubin, Lee L.; Wirth, Brunhilde; Hart, Anne C.	Genetic modifiers ameliorate endocytic and neuromuscular defects in a model of spinal muscular atrophy	BMC Biology		1741-7007	10.1186/s12915-020-00845-w	https://doi.org/10.1186/s12915-020-00845-w	Understanding the genetic modifiers of neurodegenerative diseases can provide insight into the mechanisms underlying these disorders. Here, we examine the relationship between the motor neuron disease spinal muscular atrophy (SMA), which is caused by reduced levels of the survival of motor neuron (SMN) protein, and the actin-bundling protein Plastin 3 (PLS3). Increased PLS3 levels suppress sympto…	44090	44873.6	44873.6	44873.6	127		1	18		BMC Biology													BioMed Central			Excluded	TAS	wrong_content
ULGABCWU	journalArticle	2020	Heinen, Stephanie; Schulze, Nick; Franke, Bernd; Klein, Florian; Lehmann, Clara; Vehreschild, Maria J. G. T.; Gloistein, Claas; Stecher, Melanie; Vehreschild, Jörg Janne	HEnRY: a DZIF LIMS tool for the collection and documentation of biomaterials in multicentre studies	BMC Bioinformatics		1471-2105	10.1186/s12859-020-03596-1	https://doi.org/10.1186/s12859-020-03596-1	Well-characterized biomaterials of high quality have great potential for acceleration and quality improvement in translational biomedical research. To improve accessibility of local sample collections, efforts have been made to create central biomaterial banks and catalogues. Available technical solutions for creating professional local sample catalogues and connecting them to central systems are…	44029	44873.6	44873.6	44873.6	290		1	21		BMC Bioinformatics	HEnRY												BioMed Central			Excluded	TAS	wrong_content
Q8GRQN7R	journalArticle	2020	Wang, Ping; Tang, Zhonghui; Lee, Byoungkoo; Zhu, Jacqueline Jufen; Cai, Liuyang; Szalaj, Przemyslaw; Tian, Simon Zhongyuan; Zheng, Meizhen; Plewczynski, Dariusz; Ruan, Xiaoan; Liu, Edison T.; Wei, Chia-Lin; Ruan, Yijun	Chromatin topology reorganization and transcription repression by PML-RARα in acute promyeloid leukemia	Genome Biology		1474-760X	10.1186/s13059-020-02030-2	https://doi.org/10.1186/s13059-020-02030-2	Acute promyeloid leukemia (APL) is characterized by the oncogenic fusion protein PML-RARα, a major etiological agent in APL. However, the molecular mechanisms underlying the role of PML-RARα in leukemogenesis remain largely unknown.	43962	44873.6	44873.6	44873.6	110		1	21		Genome Biology													BioMed Central			Excluded	TAS	wrong_content
MWFLZQ2A	journalArticle	2020	Hjermstad, Marianne Jensen; Aass, Nina; Andersen, Sigve; Brunelli, Cinzia; Dajani, Olav; Garresori, Herish; Hamre, Hanne; Haukland, Ellinor C.; Holmberg, Mats; Jordal, Frode; Krogstad, Hilde; Lundeby, Tonje; Løhre, Erik Torbjørn; Mjåland, Svein; Nordbø, Arve; Paulsen, Ørnulf; Schistad Staff, Erik; Wester, Torunn; Kaasa, Stein; Loge, Jon Håvard	PALLiON – PALLiative care Integrated in ONcology: study protocol for a Norwegian national cluster-randomized control trial with a complex intervention of early integration of palliative care	Trials		1745-6215	10.1186/s13063-020-4224-4	https://doi.org/10.1186/s13063-020-4224-4	Several publications have addressed the need for a systematic integration of oncological care focused on the tumor and palliative care (PC) focused on the patient with cancer. The exponential increase in anticancer treatments and the high number of patients living longer with advanced disease have accentuated this. Internationally, there is now a persuasive argument that introducing PC early duri…	43923	44873.6	44873.6	44873.6	303		1	21		Trials	PALLiON – PALLiative care Integrated in ONcology												BioMed Central			Excluded	TAS	wrong_content
XZH2JKZ9	journalArticle	2020	Reid, Robert W.; Ferrier, Jacob W.; Jay, Jeremy J.	Automated gene data integration with Databio	BMC Research Notes		1756-0500	10.1186/s13104-020-05038-w	https://doi.org/10.1186/s13104-020-05038-w	Although sequencing and other high-throughput data production technologies are increasingly affordable, data analysis and interpretation remains a significant factor in the cost of -omics studies. Despite the broad acceptance of findable, accessible, interoperable, and reusable (FAIR) data principles which focus on data discoverability and annotation, data integration remains a significant bottle…	43922	44873.6	44873.6	44873.6	195		1	13		BMC Research Notes													BioMed Central			Excluded	TAS	wrong_content
PE3EE38V	journalArticle	2020	Fu, Sunyang; Leung, Lester Y.; Raulli, Anne-Olivia; Kallmes, David F.; Kinsman, Kristin A.; Nelson, Kristoff B.; Clark, Michael S.; Luetmer, Patrick H.; Kingsbury, Paul R.; Kent, David M.; Liu, Hongfang	Assessment of the impact of EHR heterogeneity for clinical research through a case study of silent brain infarction	BMC Medical Informatics and Decision Making		1472-6947	10.1186/s12911-020-1072-9	https://doi.org/10.1186/s12911-020-1072-9	The rapid adoption of electronic health records (EHRs) holds great promise for advancing medicine through practice-based knowledge discovery. However, the validity of EHR-based clinical research is questionable due to poor research reproducibility caused by the heterogeneity and complexity of healthcare institutions and EHR systems, the cross-disciplinary nature of the research team, and the lack…	43920	44490.3	45142.3	44873.6	60		1	20		BMC Medical Informatics and Decision Making													BioMed Central			Excluded	TAS	wrong_content
9Z25IWPG	journalArticle	2019	Kalule, John Bosco; Smith, Anthony M.; Vulindhlu, Mjikisile; Tau, Nomsa P.; Nicol, Mark P.; Keddy, Karen H.; Robberts, Lourens	Prevalence and antibiotic susceptibility patterns of enteric bacterial pathogens in human and non-human sources in an urban informal settlement in Cape Town, South Africa	BMC Microbiology		1471-2180	10.1186/s12866-019-1620-6	https://doi.org/10.1186/s12866-019-1620-6	In light of rampant childhood diarrhoea, this study investigated bacterial pathogens from human and non-human sources in an urban informal settlement.	43775	44873.6	44873.6	44873.6	244		1	19		BMC Microbiology													BioMed Central			Excluded	TAS	wrong_content
IFFRGI2P	journalArticle	2019	Han, Mei; Wei, Guifeng; McManus, Catherine E.; Hillier, LaDeana W.; Reinke, Valerie	Isolated C. elegans germ nuclei exhibit distinct genomic profiles of histone modification and gene expression	BMC Genomics		1471-2164	10.1186/s12864-019-5893-9	https://doi.org/10.1186/s12864-019-5893-9	The wide variety of specialized permissive and repressive mechanisms by which germ cells regulate developmental gene expression are not well understood genome-wide. Isolation of germ cells with high integrity and purity from living animals is necessary to address these open questions, but no straightforward methods are currently available.	43633	44873.6	44873.6	44873.6	500		1	20		BMC Genomics													BioMed Central			Excluded	TAS	wrong_content
KJP6ZQM8	journalArticle	2019	Marek, Ashley P.; Nygaard, Rachel M.; Liang, Ellen T.; Roetker, Nicholas S.; DeLaquil, Mary; Gregorich, Sandy; Richardson, Chad J.; Van Camp, Joan M.	The association between objectively-measured activity, sleep, call responsibilities, and burnout in a resident cohort	BMC Medical Education		1472-6920	10.1186/s12909-019-1592-0	https://doi.org/10.1186/s12909-019-1592-0	When compared to the general US working population, physicians are more likely to experience burnout and dissatisfaction with work-life balance. Our aim was to examine the association of objectively-measured sleep, activity, call load, and gender with reported resident burnout and wellness factors.	43606	44873.6	44873.6	44873.6	158		1	19		BMC Medical Education													BioMed Central			Excluded	TAS	wrong_content
Y9VR84LA	journalArticle	2019	Gu, Wei; Yildirimman, Reha; Van der Stuyft, Emmanuel; Verbeeck, Denny; Herzinger, Sascha; Satagopam, Venkata; Barbosa-Silva, Adriano; Schneider, Reinhard; Lange, Bodo; Lehrach, Hans; Guo, Yike; Henderson, David; Rowe, Anthony; on behalf of the IMI OncoTrack and the IMI eTRIKS consortia	Data and knowledge management in translational research: implementation of the eTRIKS platform for the IMI OncoTrack consortium	BMC Bioinformatics		1471-2105	10.1186/s12859-019-2748-y	https://doi.org/10.1186/s12859-019-2748-y	For large international research consortia, such as those funded by the European Union’s Horizon 2020 programme or the Innovative Medicines Initiative, good data coordination practices and tools are essential for the successful collection, organization and analysis of the resulting data. Research consortia are attempting ever more ambitious science to better understand disease, by leveraging tech…	43556	44873.6	44873.6	44873.6	164		1	20		BMC Bioinformatics	Data and knowledge management in translational research												BioMed Central			Excluded	TAS	wrong_content
IFU3ZBNT	journalArticle	2019	Byrne, E.; Brugha, R.; McGarvey, A.	‘A melting pot of cultures’ –challenges in social adaptation and interactions amongst international medical students	BMC Medical Education		1472-6920	10.1186/s12909-019-1514-1	https://doi.org/10.1186/s12909-019-1514-1	The internationalisation of higher level education and the profiles - nationalities, ethnicities and cultural identities - of students who migrate to undertake higher level education programmes in a different country are increasingly complex. This article explores the way in which cultural backgrounds impact the student’s experiences of an international medical school, and how these experiences h…	43542	44873.6	44873.6	44873.6	86		1	19		BMC Medical Education													BioMed Central			Excluded	TAS	wrong_content
YKYJ2WX8	journalArticle	2019	Boateng, Godfred O.; Martin, Stephanie L.; Tuthill, Emily L.; Collins, Shalean M.; Dennis, Cindy-Lee; Natamba, Barnabas K.; Young, Sera L.	Adaptation and psychometric evaluation of the breastfeeding self-efficacy scale to assess exclusive breastfeeding	BMC Pregnancy and Childbirth		1471-2393	10.1186/s12884-019-2217-7	https://doi.org/10.1186/s12884-019-2217-7	Increasing the prevalence of optimal breastfeeding practices, including exclusive breastfeeding for 6 months, could prevent an estimated 823,000 child deaths annually. Self-efficacy is an important determinant of breastfeeding behaviors. However, existing measures do not specifically assess exclusive breastfeeding self-efficacy, but rather self-efficacy for any breastfeeding. Hence, we sought to …	43514	44873.6	44873.6	44873.6	73		1	19		BMC Pregnancy and Childbirth													BioMed Central			Excluded	TAS	wrong_content
4SFFEIVA	journalArticle	2019	Dietrich, Georg; Krebs, Jonathan; Liman, Leon; Fette, Georg; Ertl, Maximilian; Kaspar, Mathias; Störk, Stefan; Puppe, Frank	Replicating medication trend studies using ad hoc information extraction in a clinical data warehouse	BMC Medical Informatics and Decision Making		1472-6947	10.1186/s12911-018-0729-0	https://doi.org/10.1186/s12911-018-0729-0	Medication trend studies show the changes of medication over the years and may be replicated using a clinical Data Warehouse (CDW). Even nowadays, a lot of the patient information, like medication data, in the EHR is stored in the format of free text. As the conventional approach of information extraction (IE) demands a high developmental effort, we used ad hoc IE instead. This technique queries …	43483	44873.6	44873.6	44873.6	15		1	19		BMC Medical Informatics and Decision Making													BioMed Central			Excluded	TAS	wrong_content
7CKLELBB	journalArticle	2018	Banerjee, Yajnavalka; Azar, Aida J.; Tuffnell, Christopher; Lansberg, Peter J.; Bayoumi, Riad; Davis, David	A novel 6D-approach to radically transform undergraduate medical education: preliminary reflections from MBRU	BMC Medical Education		1472-6920	10.1186/s12909-018-1402-0	https://doi.org/10.1186/s12909-018-1402-0	Designers of undergraduate medical education (UME) need to address the exponentially expanding volume and variability of scientific knowledge, where by didactic teaching techniques need to be augmented by innovative student-centric pedagogical strategies and implementation of milieus, where information, communication and technology-enabled tools are seamlessly integrated, and lifelong information…	43446	44873.6	44873.6	44873.6	304		1	18		BMC Medical Education	A novel 6D-approach to radically transform undergraduate medical education												BioMed Central			Excluded	TAS	wrong_content
H5A7Q9XV	journalArticle	2018	Hong, Na; Zhang, Ning; Wu, Huawei; Lu, Shanshan; Yu, Yue; Hou, Li; Lu, Yinying; Liu, Hongfang; Jiang, Guoqian	Preliminary exploration of survival analysis using the OHDSI common data model: a case study of intrahepatic cholangiocarcinoma	BMC Medical Informatics and Decision Making		1472-6947	10.1186/s12911-018-0686-7	https://doi.org/10.1186/s12911-018-0686-7	Data heterogeneity is a common phenomenon related to the secondary use of electronic health records (EHR) data from different sources. The Observational Health Data Sciences and Informatics (OHDSI) Common Data Model (CDM) organizes healthcare data into standard data structures using concepts that are explicitly and formally specified through standard vocabularies, thereby facilitating large-scale…	43441	44873.6	44873.6	44873.6	116		5	18		BMC Medical Informatics and Decision Making	Preliminary exploration of survival analysis using the OHDSI common data model												BioMed Central			Excluded	TAS	wrong_focus
FYMKM3VZ	journalArticle	2018	Gandhi, Mihir; Assam, Pryseley Nkouibert; Turner, Elizabeth L.; Morisky, Donald E.; Chan, Edwin; Jafar, Tazeen H.; on behalf of the COBRA-BPS Study Group	Statistical analysis plan for the control of blood pressure and risk attenuation-rural Bangladesh, Pakistan, Sri Lanka (COBRA-BPS) trial: a cluster randomized trial for a multicomponent intervention versus usual care in hypertensive patients	Trials		1745-6215	10.1186/s13063-018-3022-8	https://doi.org/10.1186/s13063-018-3022-8	In rural south Asia, hypertension remains a significant public health issue with sub-optimal blood pressure (BP) control rates. The goal of the trial is to evaluate the effectiveness and cost-effectiveness of a multicomponent intervention (MCI) compared to usual care on lowering BP among adults with hypertension in rural south-Asian communities. This article describes the statistical analysis pla…	43433	44873.6	44873.6	44873.6	658		1	19		Trials	Statistical analysis plan for the control of blood pressure and risk attenuation-rural Bangladesh, Pakistan, Sri Lanka (COBRA-BPS) trial												BioMed Central			Excluded	TAS	wrong_content
VX7RTYE6	journalArticle	2018	Starlinger, Johannes; Pallarz, Steffen; Ševa, Jurica; Rieke, Damian; Sers, Christine; Keilholz, Ulrich; Leser, Ulf	Variant information systems for precision oncology	BMC Medical Informatics and Decision Making		1472-6947	10.1186/s12911-018-0665-z	https://doi.org/10.1186/s12911-018-0665-z	The decreasing cost of obtaining high-quality calls of genomic variants and the increasing availability of clinically relevant data on such variants are important drivers for personalized oncology. To allow rational genome-based decisions in diagnosis and treatment, clinicians need intuitive access to up-to-date and comprehensive variant information, encompassing, for instance, prevalence in popu…	43425	44490.3	45149.3	44873.6	107		1	18		BMC Medical Informatics and Decision Making													BioMed Central			Excluded	TAS	only_etl_elt
CKNJY7RG	journalArticle	2018	Xu, Bo; Li, Changlong; Zhuang, Hang; Wang, Jiali; Wang, Qingfeng; Wang, Chao; Zhou, Xuehai	Distributed gene clinical decision support system based on cloud computing	BMC Medical Genomics		1755-8794	10.1186/s12920-018-0415-1	https://doi.org/10.1186/s12920-018-0415-1	The clinical decision support system can effectively break the limitations of doctors’ knowledge and reduce the possibility of misdiagnosis to enhance health care. The traditional genetic data storage and analysis methods based on stand-alone environment are hard to meet the computational requirements with the rapid genetic data growth for the limited scalability.	43424	44873.6	44873.6	44873.6	100		5	11		BMC Medical Genomics													BioMed Central			Excluded	TAS	wrong_content
2KRETASS	journalArticle	2018	Messina, Antonio; Fiannaca, Antonino; La Paglia, Laura; La Rosa, Massimo; Urso, Alfonso	BioGraph: a web application and a graph database for querying and analyzing bioinformatics resources	BMC Systems Biology		1752-0509	10.1186/s12918-018-0616-4	https://doi.org/10.1186/s12918-018-0616-4	Several online databases provide a large amount of biomedical data of different biological entities. These resources are typically stored in systems implementing their own data model, user interface and query language. On the other hand, in many bioinformatics scenarios there is often the need to use more than one resource. The availability of a single bioinformatics platform that integrates many…	43424	44873.6	44873.6	44873.6	98		5	12		BMC Systems Biology	BioGraph												BioMed Central			Excluded	TAS	wrong_content
2GZWTDVJ	journalArticle	2018	Bayat, Mahboubeh; Salehi Zalani, Gholamhossein; Harirchi, Iraj; Shokri, Azad; Mirbahaeddin, Elmira; Khalilnezhad, Roghayeh; Khodadost, Mahmoud; Yaseri, Mehdi; Jaafaripooyan, Ebrahim; Akbari-Sari, Ali	Extent and nature of dual practice engagement among Iran medical specialists	Human Resources for Health		1478-4491	10.1186/s12960-018-0326-4	https://doi.org/10.1186/s12960-018-0326-4	Dual practice (DP) by medical specialists is a widespread issue across health systems. This study aims to determine the level of DP engagement among Iran’s specialists.	43424	44873.6	44873.6	44873.6	61		1	16		Human Resources for Health													BioMed Central			Excluded	TAS	wrong_content
KSV6E4WS	journalArticle	2018	Ledieu, Thibault; Bouzillé, Guillaume; Thiessard, Frantz; Berquet, Karine; Van Hille, Pascal; Renault, Eric; Polard, Elisabeth; Cuggia, Marc	Timeline representation of clinical data: usability and added value for pharmacovigilance	BMC Medical Informatics and Decision Making		1472-6947	10.1186/s12911-018-0667-x	https://doi.org/10.1186/s12911-018-0667-x	Pharmacovigilance consists in monitoring and preventing the occurrence of adverse drug reactions (ADR). This activity requires the collection and analysis of data from the patient record or any other sources to find clues of a causality link between the drug and the ADR. This can be time-consuming because often patient data are heterogeneous and scattered in several files. To facilitate this task…	43392	44873.6	44873.6	44873.6	86		1	18		BMC Medical Informatics and Decision Making	Timeline representation of clinical data												BioMed Central			Excluded	TAS	wrong_content
955SD839	journalArticle	2018	Bonnici, Vincenzo; Caro, Giorgio De; Constantino, Giorgio; Liuni, Sabino; D’Elia, Domenica; Bombieri, Nicola; Licciulli, Flavio; Giugno, Rosalba	Arena-Idb: a platform to build human non-coding RNA interaction networks	BMC Bioinformatics		1471-2105	10.1186/s12859-018-2298-8	https://doi.org/10.1186/s12859-018-2298-8	High throughput technologies have provided the scientific community an unprecedented opportunity for large-scale analysis of genomes. Non-coding RNAs (ncRNAs), for a long time believed to be non-functional, are emerging as one of the most important and large family of gene regulators and key elements for genome maintenance. Functional studies have been able to assign to ncRNAs a wide spectrum of …	43388	44873.6	44873.6	44873.6	350		10	19		BMC Bioinformatics	Arena-Idb												BioMed Central			Excluded	TAS	wrong_content
8E8FIB72	journalArticle	2018	Zhang, Hansi; Guo, Yi; Li, Qian; George, Thomas J.; Shenkman, Elizabeth; Modave, François; Bian, Jiang	An ontology-guided semantic data integration framework to support integrative data analysis of cancer survival	BMC Medical Informatics and Decision Making		1472-6947	10.1186/s12911-018-0636-4	https://doi.org/10.1186/s12911-018-0636-4	Cancer is the second leading cause of death in the United States, exceeded only by heart disease. Extant cancer survival analyses have primarily focused on individual-level factors due to limited data availability from a single data source. There is a need to integrate data from different sources to simultaneously study as much risk factors as possible. Thus, we proposed an ontology-based approac…	43304	44490.3	45148.3		41		2	18																		Excluded	FTS	wrong_focus
6G7X8DHQ	journalArticle	2018	Kropf, Stefan; Uciteli, Alexandr; Schierle, Katrin; Krücken, Peter; Denecke, Kerstin; Herre, Heinrich	Querying archetype-based EHRs by search ontology-based XPath engineering	Journal of Biomedical Semantics		2041-1480	10.1186/s13326-018-0180-2	https://doi.org/10.1186/s13326-018-0180-2	Legacy data and new structured data can be stored in a standardized format as XML-based EHRs on XML databases. Querying documents on these databases is crucial for answering research questions. Instead of using free text searches, that lead to false positive results, the precision can be increased by constraining the search to certain parts of documents.	43231	44873.6	44873.6	44873.6	16		1	9		Journal of Biomedical Semantics													BioMed Central			Excluded	TAS	only_metadata
LEYKQTIF	journalArticle	2018	Hevonkorpi, Teemu P.; Launonen, Antti P.; Raittio, Lauri; Luokkala, Toni; Kukkonen, Juha; Reito, Aleksi; Sumrein, Bakir O.; Laitinen, Minna K.; Mattila, Ville M.; on behalf of the NITEP-group	Nordic Innovative Trial to Evaluate OsteoPorotic Fractures (NITEP-group): non-operative treatment versus surgery with volar locking plate in the treatment of distal radius fracture in patients aged 65 and over – a study protocol for a prospective, randomized controlled trial	BMC Musculoskeletal Disorders		1471-2474	10.1186/s12891-018-2019-5	https://doi.org/10.1186/s12891-018-2019-5	In the literature, there are numerous studies that compare different surgical procedures in the treatment of distal radius fractures (DRF). It is, however, unknown whether operative treatment and better restoration of anatomy with volar locking plate yields a better functional outcome in the elderly population when compared with non-operative treatment.	43195	44873.6	44873.6	44873.6	106		1	19		BMC Musculoskeletal Disorders	Nordic Innovative Trial to Evaluate OsteoPorotic Fractures (NITEP-group)												BioMed Central			Excluded	TAS	wrong_content
YKTIASRF	journalArticle	2018	Bennett, Heather L.; Khoruzhik, Yulia; Hayden, Dustin; Huang, Huiyan; Sanders, Jarred; Walsh, Melissa B.; Biron, David; Hart, Anne C.	Normal sleep bouts are not essential for C. elegans survival and FoxO is important for compensatory changes in sleep	BMC Neuroscience		1471-2202	10.1186/s12868-018-0408-1	https://doi.org/10.1186/s12868-018-0408-1	Sleep deprivation impairs learning, causes stress, and can lead to death. Notch and JNK-1 pathways impact C. elegans sleep in complex ways; these have been hypothesized to involve compensatory sleep. C. elegans DAF-16, a FoxO transcription factor, is required for homeostatic response to decreased sleep and DAF-16 loss decreases survival after sleep bout deprivation. Here, we investigate connectio…	43168	44873.6	44873.6	44873.6	10		1	19		BMC Neuroscience													BioMed Central			Excluded	TAS	wrong_content
RNPAD3AZ	journalArticle	2018	Bialke, Martin; Rau, Henriette; Thamm, Oliver C.; Schuldt, Ronny; Penndorf, Peter; Blumentritt, Arne; Gött, Robert; Piegsa, Jens; Bahls, Thomas; Hoffmann, Wolfgang	Toolbox for Research, or how to facilitate a central data management in small-scale research projects	Journal of Translational Medicine		1479-5876	10.1186/s12967-018-1390-1	https://doi.org/10.1186/s12967-018-1390-1	In most research projects budget, staff and IT infrastructures are limiting resources. Especially for small-scale registries and cohort studies professional IT support and commercial electronic data capture systems are too expensive. Consequently, these projects use simple local approaches (e.g. Excel) for data capture instead of a central data management including web-based data capture and prop…	43125	44873.6	44873.6	44873.6	16		1	16		Journal of Translational Medicine													BioMed Central			Excluded	TAS	wrong_focus
MY3AMP8Z	journalArticle	2017	Li, Le; Leung, Alden King-Yung; Kwok, Tsz-Piu; Lai, Yvonne Y. Y.; Pang, Iris K.; Chung, Grace Tin-Yun; Mak, Angel C. Y.; Poon, Annie; Chu, Catherine; Li, Menglu; Wu, Jacob J. K.; Lam, Ernest T.; Cao, Han; Lin, Chin; Sibert, Justin; Yiu, Siu-Ming; Xiao, Ming; Lo, Kwok-Wai; Kwok, Pui-Yan; Chan, Ting-Fung; Yip, Kevin Y.	OMSV enables accurate and comprehensive identification of large structural variations from nanochannel-based single-molecule optical maps	Genome Biology		1474-760X	10.1186/s13059-017-1356-2	https://doi.org/10.1186/s13059-017-1356-2	We present a new method, OMSV, for accurately and comprehensively identifying structural variations (SVs) from optical maps. OMSV detects both homozygous and heterozygous SVs, SVs of various types and sizes, and SVs with or without creating or destroying restriction sites. We show that OMSV has high sensitivity and specificity, with clear performance gains over the latest method. Applying OMSV to…	43070	44873.6	44873.6	44873.6	230		1	18		Genome Biology													BioMed Central			Excluded	TAS	wrong_content
SFKVYSTA	journalArticle	2017	Özdemir, Oğuzhan; Metin, Yavuz; Metin, Nurgül Orhan; Küpeli, Ali	Contribution of diffusion-weighted imaging to conventional MRI for detection of haemorrhagic infarction in ovary torsion	BMC Medical Imaging		1471-2342	10.1186/s12880-017-0232-6	https://doi.org/10.1186/s12880-017-0232-6	To assess the role of DWI in differentiation haemorrhagic ovary infarction from non-haemorrhagic one.	43061	44873.6	44873.6	44873.6	56		1	17		BMC Medical Imaging													BioMed Central			Excluded	TAS	wrong_content
R4UV6CUH	journalArticle	2017	Priyatna, Freddy; Alonso-Calvo, Raul; Paraiso-Medina, Sergio; Corcho, Oscar	Querying clinical data in HL7 RIM based relational model with morph-RDB	Journal of Biomedical Semantics		2041-1480	10.1186/s13326-017-0155-8	https://doi.org/10.1186/s13326-017-0155-8	Semantic interoperability is essential when carrying out post-genomic clinical trials where several institutions collaborate, since researchers and developers need to have an integrated view and access to heterogeneous data sources. One possible approach to accommodate this need is to use RDB2RDF systems that provide RDF datasets as the unified view. These RDF datasets may be materialized and sto…	43013	44873.6	44873.6	44873.6	49		1	8		Journal of Biomedical Semantics													BioMed Central			Excluded	TAS	wrong_focus
56ECJ2TK	journalArticle	2017	Djokic-Petrovic, Marija; Cvjetkovic, Vladimir; Yang, Jeremy; Zivanovic, Marko; Wild, David J.	PIBAS FedSPARQL: a web-based platform for integration and exploration of bioinformatics datasets	Journal of Biomedical Semantics		2041-1480	10.1186/s13326-017-0151-z	https://doi.org/10.1186/s13326-017-0151-z	There are a huge variety of data sources relevant to chemical, biological and pharmacological research, but these data sources are highly siloed and cannot be queried together in a straightforward way. Semantic technologies offer the ability to create links and mappings across datasets and manage them as a single, linked network so that searching can be carried out across datasets, independently …	42998	44873.6	44873.6	44873.6	42		1	8		Journal of Biomedical Semantics	PIBAS FedSPARQL												BioMed Central			Excluded	TAS	wrong_content
FWH866CZ	journalArticle	2017	Sanders, Jarred; Scholz, Monika; Merutka, Ilaria; Biron, David	Distinct unfolded protein responses mitigate or mediate effects of nonlethal deprivation of C. elegans sleep in different tissues	BMC Biology		1741-7007	10.1186/s12915-017-0407-1	https://doi.org/10.1186/s12915-017-0407-1	Disrupting sleep during development leads to lasting deficits in chordates and arthropods. To address lasting impacts of sleep deprivation in Caenorhabditis elegans, we established a nonlethal deprivation protocol.	42975	44873.6	44873.6	44873.6	67		1	15		BMC Biology													BioMed Central			Excluded	TAS	wrong_content
VZNG6FU3	journalArticle	2017	Torgbenu, Eric Lawer; Nakua, Emmanuel K.; Kyei, Henry; Badu, Eric; Opoku, Maxwell Peprah	Causes, trends and severity of musculoskeletal injuries in Ghana	BMC Musculoskeletal Disorders		1471-2474	10.1186/s12891-017-1709-8	https://doi.org/10.1186/s12891-017-1709-8	Musculoskeletal [MSK] injuries are common causes of long-term pain and physical disability which affect many people worldwide. The economic and social impacts on the individual, society and national health systems are enormous making a matter of public health concern. Therefore, this study examined the causes and extent of MSK injuries in a referral hospital in Ghana.	42958	44873.6	44873.6	44873.6	349		1	18		BMC Musculoskeletal Disorders													BioMed Central			Excluded	TAS	wrong_content
ICRBNMFX	journalArticle	2017	Pattanaprateep, Oraluck; McEvoy, Mark; Attia, John; Thakkinstian, Ammarin	Evaluation of rational nonsteroidal anti-inflammatory drugs and gastro-protective agents use; association rule data mining using outpatient prescription patterns	BMC Medical Informatics and Decision Making		1472-6947	10.1186/s12911-017-0496-3	https://doi.org/10.1186/s12911-017-0496-3	Nonsteroidal anti-inflammatory drugs (NSAIDs) and gastro-protective agents should be co-prescribed following a standard clinical practice guideline; however, adherence to this guideline in routine practice is unknown. This study applied an association rule model (ARM) to estimate rational NSAIDs and gastro-protective agents use in an outpatient prescriptions dataset.	42920	44873.6	44873.6	44873.6	96		1	17		BMC Medical Informatics and Decision Making													BioMed Central			Excluded	TAS	wrong_content
EKZFTW2P	journalArticle	2017	de Simone, Giovanni; Wang, Wenyu; Best, Lyle G.; Yeh, Fawn; Izzo, Raffaele; Mancusi, Costantino; Roman, Mary J.; Lee, Elisa T.; Howard, Barbara V.; Devereux, Richard B.	Target organ damage and incident type 2 diabetes mellitus: the Strong Heart Study	Cardiovascular Diabetology		1475-2840	10.1186/s12933-017-0542-6	https://doi.org/10.1186/s12933-017-0542-6	Recent analyses in a registry of hypertensive patients suggested that preceding left ventricular (LV) hypertrophy (LVH) and/or carotid atherosclerosis are associated with incident type 2 diabetes, independent of confounders. We assess the relation between prevalent cardio-renal target organ damage (TOD) and subsequent incident type 2 diabetes in a population-based study with high prevalence of ob…	42867	44873.6	44873.6	44873.6	64		1	16		Cardiovascular Diabetology	Target organ damage and incident type 2 diabetes mellitus												BioMed Central			Excluded	TAS	wrong_content
45GCRMFL	journalArticle	2017	Silva, Jose Cleydson F.; Carvalho, Thales F. M.; Basso, Marcos F.; Deguchi, Michihito; Pereira, Welison A.; Sobrinho, Roberto R.; Vidigal, Pedro M. P.; Brustolini, Otávio J. B.; Silva, Fabyano F.; Dal-Bianco, Maximiller; Fontes, Renildes L. F.; Santos, Anésia A.; Zerbini, Francisco Murilo; Cerqueira, Fabio R.; Fontes, Elizabeth P. B.	Geminivirus data warehouse: a database enriched with machine learning approaches	BMC Bioinformatics		1471-2105	10.1186/s12859-017-1646-4	https://doi.org/10.1186/s12859-017-1646-4	The Geminiviridae family encompasses a group of single-stranded DNA viruses with twinned and quasi-isometric virions, which infect a wide range of dicotyledonous and monocotyledonous plants and are responsible for significant economic losses worldwide. Geminiviruses are divided into nine genera, according to their insect vector, host range, genome organization, and phylogeny reconstruction. Using…	42860	44873.6	44873.6	44873.6	240		1	18		BMC Bioinformatics	Geminivirus data warehouse												BioMed Central			Excluded	TAS	only_etl_elt
UMHZ9MX2	journalArticle	2017	Dale, Katie D.; Tay, Ee Laine; Trauer, James M.; Trevan, Peter G.; Denholm, Justin T.	Comparing tuberculosis management under public and private healthcare providers: Victoria, Australia, 2002–2015	BMC Infectious Diseases		1471-2334	10.1186/s12879-017-2421-x	https://doi.org/10.1186/s12879-017-2421-x	Private healthcare providers are important to tuberculosis (TB) management globally, although internationally there are reports of suboptimal management and disparities in treatment commencement in the private sector. We compared the management of TB patients receiving private versus public healthcare in Victoria, an industrialised setting with low tuberculosis (TB) incidence.	42858	44873.6	44873.6	44873.6	324		1	17		BMC Infectious Diseases	Comparing tuberculosis management under public and private healthcare providers												BioMed Central			Excluded	TAS	wrong_content
2UDVKVF3	journalArticle	2017	Karavana, V.; Smith, I.; Kanellis, G.; Sigala, I.; Kinsella, T.; Zakynthinos, S.; Liu, L.; Chen, J.; Zhang, X.; Liu, A.; Guo, F.; Liu, S.; Yang, Y.; Qiu, H.; Grimaldi, D. G.; Kaya, E.; Acicbe, O.; Kayaalp, I.; Asar, S.; Dogan, M.; Eren, G.; Hergunsel, O.; Pavelescu, D.; Grintescu, I.; Mirea, L.; Guanziroli, M.; Gotti, M.; Marino, A.; Cressoni, M.; Vergani, G.; Chiurazzi, C.; Chiumello, D.; Gattin…	37th International Symposium on Intensive Care and Emergency Medicine (part 1 of 3)	Critical Care		1364-8535	10.1186/s13054-017-1628-y	https://doi.org/10.1186/s13054-017-1628-y		42815	44873.6	44873.6	44873.6	57		1	21		Critical Care													BioMed Central			Excluded	TAS	wrong_type
JXSAXD7E	journalArticle	2017	Fowlkes, Brian; Ghanouni, Pejman; Sanghvi, Narendra; Coussios, Constantin; Lyon, Paul C.; Gray, Michael; Mannaris, Christophoros; Victor, Marie de Saint; Stride, Eleanor; Cleveland, Robin; Carlisle, Robert; Wu, Feng; Middleton, Mark; Gleeson, Fergus; Aubry, Jean-Franҫois; Pauly, Kim Butts; Moonen, Chrit; Vortman, Jacob; Ghanouni, Pejman; Sharabi, Shirley; Daniels, Dianne; Last, David; Guez, David…	International Society for Therapeutic Ultrasound Conference 2016	Journal of Therapeutic Ultrasound		2050-5736	10.1186/s40349-016-0079-2	https://doi.org/10.1186/s40349-016-0079-2		42811	44490.3	45149.3	44873.6	15		1	5		Journal of Therapeutic Ultrasound													BioMed Central			Excluded	TAS	wrong_type
8SJ4QCNH	journalArticle	2017	Niemi, Riikka Johanna; Saarelainen, Sami Kristian; Luukkaala, Tiina Hannele; Mäenpää, Johanna Unelma	Reliability of preoperative evaluation of postmenopausal ovarian tumors	Journal of Ovarian Research		1757-2215	10.1186/s13048-017-0309-4	https://doi.org/10.1186/s13048-017-0309-4	Preoperative evaluation of ovarian tumors is challenging. This study was undertaken to evaluate the performance of conventional two-dimensional (2D) ultrasound and CA125 in predicting malignant or benign nature of pelvic masses, and to investigate if three-dimensional power Doppler (3DPD) ultrasound provides any added value. Ninety-six postmenopausal and four perimenopausal women with supposed ov…	42808	44873.6	44873.6	44873.6	15		1	10		Journal of Ovarian Research													BioMed Central			Excluded	TAS	wrong_content
ZQXUHA29	journalArticle	2017	Boyce, Richard D.; Voss, Erica A.; Huser, Vojtech; Evans, Lee; Reich, Christian; Duke, Jon D.; Tatonetti, Nicholas P.; Lorberbaum, Tal; Dumontier, Michel; Hauben, Manfred; Wallberg, Magnus; Peng, Lili; Dempster, Sara; He, Yongqun; Sena, Anthony G.; Koutkias, Vassilis; Natsiavas, Pantelis; Ryan, Patrick B.; The Knowledge Base workgroup of the Observational Health Data Sciences and Informatics (OHD…	Large-scale adverse effects related to treatment evidence standardization (LAERTES): an open scalable system for linking pharmacovigilance evidence sources with clinical data	Journal of Biomedical Semantics		2041-1480	10.1186/s13326-017-0115-3	https://doi.org/10.1186/s13326-017-0115-3	Integrating multiple sources of pharmacovigilance evidence has the potential to advance the science of safety signal detection and evaluation. In this regard, there is a need for more research on how to integrate multiple disparate evidence sources while making the evidence computable from a knowledge representation perspective (i.e., semantic enrichment). Existing frameworks suggest well-promisi…	42801	44873.6	44873.6	44873.6	11		1	8		Journal of Biomedical Semantics	Large-scale adverse effects related to treatment evidence standardization (LAERTES)												BioMed Central			Excluded	TAS	only_etl_elt
IYJ7CB8J	journalArticle	2017	Abos, H.; Ave, M.; Martínez-Ortiz, H.	A case study of a procedure to optimize the renewable energy coverage in isolated systems: an astronomical center in the North of Chile	Energy, Sustainability and Society		2192-0567	10.1186/s13705-017-0109-0	https://doi.org/10.1186/s13705-017-0109-0	Renewable energy resources show variabilities at different characteristic time scales. For a given resource and demand pro le, there is an absolute maximum achievable coverage (when limiting the fraction of energy lost during production and delivery to a reasonable value). To reach larger coverage factors, two plausible paths can be taken: a mix of resources with different time variabilities and/…	42800	44873.6	44873.6	44873.6	7		1	7		Energy, Sustainability and Society	A case study of a procedure to optimize the renewable energy coverage in isolated systems												BioMed Central			Excluded	TAS	wrong_content
JPDLSFU5	journalArticle	2017	Girardeau, Yannick; Doods, Justin; Zapletal, Eric; Chatellier, Gilles; Daniel, Christel; Burgun, Anita; Dugas, Martin; Rance, Bastien	Leveraging the EHR4CR platform to support patient inclusion in academic studies: challenges and lessons learned	BMC Medical Research Methodology		1471-2288	10.1186/s12874-017-0299-3	https://doi.org/10.1186/s12874-017-0299-3	The development of Electronic Health Records (EHRs) in hospitals offers the ability to reuse data from patient care activities for clinical research. EHR4CR is a European public-private partnership aiming to develop a computerized platform that enables the re-use of data collected from EHRs over its network. However, the reproducibility of queries may depend on attributes of the local data. Our o…	42794	44873.6	44873.6	44873.6	36		1	17		BMC Medical Research Methodology	Leveraging the EHR4CR platform to support patient inclusion in academic studies												BioMed Central			Excluded	TAS	wrong_content
A59FURB8	journalArticle	2017	Batarseh, Feras A.; Yang, Ruixin; Deng, Lin	A comprehensive model for management and validation of federal big data analytical systems	Big Data Analytics		2058-6345	10.1186/s41044-016-0017-x	https://doi.org/10.1186/s41044-016-0017-x	In this era of data science, many software vendors are rushing towards providing better solutions for data management, analytics, validation and security. The government, being one of the most important customers, is riding the wave of data and business intelligence. However, federal agencies have certain requirements and bureaucracies for data-related processes, certain rules and specific regula…	42745	44873.6	44873.6	44873.6	2		1	2		Big Data Analytics													BioMed Central			Excluded	TAS	wrong_definition
KSAYD52Y	journalArticle	2017	Bruland, Philipp; Dugas, Martin	S2O – A software tool for integrating research data from general purpose statistic software into electronic data capture systems	BMC Medical Informatics and Decision Making		1472-6947	10.1186/s12911-016-0402-4	https://doi.org/10.1186/s12911-016-0402-4	Data capture for clinical registries or pilot studies is often performed in spreadsheet-based applications like Microsoft Excel or IBM SPSS. Usually, data is transferred into statistic software, such as SAS, R or IBM SPSS Statistics, for analyses afterwards. Spreadsheet-based solutions suffer from several drawbacks: It is generally not possible to ensure a sufficient right and role management; it…	42742	44873.6	44873.6	44873.6	3		1	17		BMC Medical Informatics and Decision Making													BioMed Central			Excluded	TAS	wrong_content
UTMM4ZZE	journalArticle	2016	Bruland, Philipp; McGilchrist, Mark; Zapletal, Eric; Acosta, Dionisio; Proeve, Johann; Askin, Scott; Ganslandt, Thomas; Doods, Justin; Dugas, Martin	Common data elements for secondary use of electronic health record data for clinical trial execution and serious adverse event reporting	BMC Medical Research Methodology		1471-2288	10.1186/s12874-016-0259-3	https://doi.org/10.1186/s12874-016-0259-3	Data capture is one of the most expensive phases during the conduct of a clinical trial and the increasing use of electronic health records (EHR) offers significant savings to clinical research. To facilitate these secondary uses of routinely collected patient data, it is beneficial to know what data elements are captured in clinical trials. Therefore our aim here is to determine the most commonl…	42696	44490.3	45142.4	44873.6	159		1	16		BMC Medical Research Methodology													BioMed Central			Excluded	TAS	wrong_content
6N82ZHMA	journalArticle	2016	Wu, Yan-Guang; Lazzaroni-Tealdi, Emanuela; Wang, Qi; Zhang, Lin; Barad, David H.; Kushnir, Vitaly A.; Darmon, Sarah K.; Albertini, David F.; Gleicher, Norbert	Different effectiveness of closed embryo culture system with time-lapse imaging (EmbryoScopeTM) in comparison to standard manual embryology in good and poor prognosis patients: a prospectively randomized pilot study	Reproductive Biology and Endocrinology		1477-7827	10.1186/s12958-016-0181-x	https://doi.org/10.1186/s12958-016-0181-x	Previously manual human embryology in many in vitro fertilization (IVF) centers is rapidly being replaced by closed embryo incubation systems with time-lapse imaging. Whether such systems perform comparably to manual embryology in different IVF patient populations has, however, never before been investigated.	42606	44873.6	44873.6	44873.6	49		1	14		Reproductive Biology and Endocrinology	Different effectiveness of closed embryo culture system with time-lapse imaging (EmbryoScopeTM) in comparison to standard manual embryology in good and poor prognosis patients												BioMed Central			Excluded	TAS	wrong_content
A84LSPII	journalArticle	2016	Felmeister, Alex S.; Masino, Aaron J.; Rivera, Tyler J.; Resnick, Adam C.; Pennington, Jeffrey W.	The biorepository portal toolkit: an honest brokered, modular service oriented software tool set for biospecimen-driven translational research	BMC Genomics		1471-2164	10.1186/s12864-016-2797-9	https://doi.org/10.1186/s12864-016-2797-9	High throughput molecular sequencing and increased biospecimen variety have introduced significant informatics challenges for research biorepository infrastructures. We applied a modular system integration approach to develop an operational biorepository management system. This method enables aggregation of the clinical, specimen and genomic data collected for biorepository resources.	42600	44873.6	44873.6	44873.6	434		4	17		BMC Genomics	The biorepository portal toolkit												BioMed Central			Excluded	TAS	wrong_content
TG9TQG9G	journalArticle	2016	Carmen Legaz-García, María del; Miñarro-Giménez, José Antonio; Menárguez-Tortosa, Marcos; Fernández-Breis, Jesualdo Tomás	Generation of open biomedical datasets through ontology-driven transformation and integration processes	Journal of Biomedical Semantics		2041-1480	10.1186/s13326-016-0075-z	https://jbiomedsem.biomedcentral.com/articles/10.1186/s13326-016-0075-z	Biomedical research usually requires combining large volumes of data from multiple heterogeneous sources, which makes difficult the integrated exploitation of such data. The Semantic Web paradigm offers a natural technological space for data integration and exploitation by generating content readable by machines. Linked Open Data is a Semantic Web initiative that promotes the publication and shar…	42524	44490.3	45149.3		32		1	7		Journal of Biomedical Semantics													BioMed Central			Included
6AYFIF2S	journalArticle	2016	Degtyareva, A. V.; Mikhailova, S. V.; Zakharova, E. Y.; Tumanova, E. L.; Puchkova, A. A.	Visceral symptoms as a key diagnostic sign for the early infantile form of Niemann–Pick disease type C in a Russian patient: a case report	Journal of Medical Case Reports		1752-1947	10.1186/s13256-016-0925-4	https://doi.org/10.1186/s13256-016-0925-4	Niemann–Pick disease type C is a rare metabolic disease characterized by progressive neurological deterioration with childhood onset, and often results in premature mortality. Niemann–Pick disease type C has an extremely heterogeneous clinical presentation with a wide range of visceral and neurological signs and symptoms that are not specific to the disease, and which progress over varied periods…	42522	44873.6	44873.6	44873.6	143		1	10		Journal of Medical Case Reports	Visceral symptoms as a key diagnostic sign for the early infantile form of Niemann–Pick disease type C in a Russian patient												BioMed Central			Excluded	TAS	wrong_content
2DXQTRE8	journalArticle	2016	Nakad, Rania; Snoek, L. Basten; Yang, Wentao; Ellendt, Sunna; Schneider, Franziska; Mohr, Timm G.; Rösingh, Lone; Masche, Anna C.; Rosenstiel, Philip C.; Dierking, Katja; Kammenga, Jan E.; Schulenburg, Hinrich	Contrasting invertebrate immune defense behaviors caused by a single gene, the Caenorhabditis elegans neuropeptide receptor gene npr-1	BMC Genomics		1471-2164	10.1186/s12864-016-2603-8	https://doi.org/10.1186/s12864-016-2603-8	The invertebrate immune system comprises physiological mechanisms, physical barriers and also behavioral responses. It is generally related to the vertebrate innate immune system and widely believed to provide nonspecific defense against pathogens, whereby the response to different pathogen types is usually mediated by distinct signalling cascades. Recent work suggests that invertebrate immune de…	42471	44873.6	44873.6	44873.6	280		1	17		BMC Genomics													BioMed Central			Excluded	TAS	wrong_content
K7C2D7BF	journalArticle	2016	Dinov, Ivo D.	Methodological challenges and analytic opportunities for modeling and interpreting Big Healthcare Data	GigaScience		2047-217X	10.1186/s13742-016-0117-6	https://doi.org/10.1186/s13742-016-0117-6	Managing, processing and understanding big healthcare data is challenging, costly and demanding. Without a robust fundamental theory for representation, analysis and inference, a roadmap for uniform handling and analyzing of such complex data remains elusive. In this article, we outline various big data challenges, opportunities, modeling methods and software techniques for blending complex healt…	42425	44490.3	45149.3	44873.6	12		1	5		GigaScience													BioMed Central			Excluded	TAS	wrong_content
J85DP364	journalArticle	2015	Peterson, Erich A.; Bauer, Michael A.; Chavan, Shweta S.; Ashby, Cody; Weinhold, Niels; Heuck, Christoph J.; Morgan, Gareth J.; Johann, Donald J.	Enhancing cancer clonality analysis with integrative genomics	BMC Bioinformatics		1471-2105	10.1186/1471-2105-16-S13-S7	https://doi.org/10.1186/1471-2105-16-S13-S7	It is understood that cancer is a clonal disease initiated by a single cell, and that metastasis, which is the spread of cancer from the primary site, is also initiated by a single cell. The seemingly natural capability of cancer to adapt dynamically in a Darwinian manner is a primary reason for therapeutic failures. Survival advantages may be induced by cancer therapies and also occur as a resul…	42339	44873.6	44873.6	44873.6	S7		13	16		BMC Bioinformatics													BioMed Central			Excluded	TAS	wrong_content
3L3WNQV8	journalArticle	2015	Aarsland, Tore Ivar Malmei; Landaas, Elisabeth Toverud; Hegvik, Tor-Arne; Ulvik, Arve; Halmøy, Anne; Ueland, Per Magne; Haavik, Jan	Serum concentrations of kynurenines in adult patients with attention-deficit hyperactivity disorder (ADHD): a case–control study	Behavioral and Brain Functions		1744-9081	10.1186/s12993-015-0080-x	https://doi.org/10.1186/s12993-015-0080-x	The essential amino acid tryptophan is catabolised mainly through the kynurenine pathway. Altered circulating levels of kynurenines have been reported in chronic inflammatory conditions and in several neuropsychiatric disorders, including depression and schizophrenia. Candidate gene studies suggest that genes related to the kynurenine catabolism may be associated with attention-deficit hyperactiv…	42313	44873.6	44873.6	44873.6	36		1	11		Behavioral and Brain Functions	Serum concentrations of kynurenines in adult patients with attention-deficit hyperactivity disorder (ADHD)												BioMed Central			Excluded	TAS	wrong_content
DNH9NYHS	journalArticle	2015	Guess, Nicola D.; Dornhorst, Anne; Oliver, Nick; Bell, Jimmy D.; Thomas, E. Louise; Frost, Gary S.	A randomized controlled trial: the effect of inulin on weight management and ectopic fat in subjects with prediabetes	Nutrition & Metabolism		1743-7075	10.1186/s12986-015-0033-2	https://doi.org/10.1186/s12986-015-0033-2	Fat infiltration of the liver, muscle and pancreas is associated with insulin resistance and risk of diabetes. Weight loss reduces ectopic fat deposition and risk of diabetes, but is difficult to sustain to due to compensatory increases in appetite. Fermentable carbohydrates have been shown to decrease appetite and food intake, and promote weight loss in overweight subjects. In animal studies, fe…	42301	44873.6	44873.6	44873.6	36		1	12		Nutrition & Metabolism	A randomized controlled trial												BioMed Central			Excluded	TAS	wrong_content
VW2927ZQ	journalArticle	2015	Lopes, Pedro; Oliveira, José Luís	An automated real-time integration and interoperability framework for bioinformatics	BMC Bioinformatics		1471-2105	10.1186/s12859-015-0761-3	https://doi.org/10.1186/s12859-015-0761-3	In recent years data integration has become an everyday undertaking for life sciences researchers. Aggregating and processing data from disparate sources, whether through specific developed software or via manual processes, is a common task for scientists. However, the scope and usability of the majority of current integration tools fail to deal with the fast growing and highly dynamic nature of …	42290	44873.6	44873.6	44873.6	328		1	16		BMC Bioinformatics													BioMed Central			Excluded	TAS	wrong_focus
2LD9S9N8	journalArticle	2015	Girardi, Dominic; Dirnberger, Johannes; Giretzlehner, Michael	An ontology‐based clinical data warehouse for scientific research	Safety in Health		2056-5917	10.1186/2056-5917-1-6	https://doi.org/10.1186/2056-5917-1-6	Medical research but also quality management is based upon medical data. The integration, validation, processing, and exploration of this data is known to be a technical obstacle for researching medical domain experts and a major pitfall to (bio‐)medical research projects. To overcome this pitfall and actively support the medical domain expert in these tasks, we present an ontology‐based clinical…	42205	44873.6	44873.6	44873.6	6		1	1		Safety in Health													BioMed Central			Excluded	TAS	only_metadata
X9N66IRF	journalArticle	2015	Buczak, Anna L.; Baugher, Benjamin; Guven, Erhan; Ramac-Thomas, Liane C.; Elbert, Yevgeniy; Babin, Steven M.; Lewis, Sheri H.	Fuzzy association rule mining and classification for the prediction of malaria in South Korea	BMC Medical Informatics and Decision Making		1472-6947	10.1186/s12911-015-0170-6	https://doi.org/10.1186/s12911-015-0170-6	Malaria is the world’s most prevalent vector-borne disease. Accurate prediction of malaria outbreaks may lead to public health interventions that mitigate disease morbidity and mortality.	42173	44873.6	44873.6	44873.6	47		1	15		BMC Medical Informatics and Decision Making													BioMed Central			Excluded	TAS	wrong_content
WW5V38W3	journalArticle	2015	Kreuzthaler, Markus; Schulz, Stefan	Detection of sentence boundaries and abbreviations in clinical narratives	BMC Medical Informatics and Decision Making		1472-6947	10.1186/1472-6947-15-S2-S4	https://doi.org/10.1186/1472-6947-15-S2-S4	In Western languages the period character is highly ambiguous, due to its double role as sentence delimiter and abbreviation marker. This is particularly relevant in clinical free-texts characterized by numerous anomalies in spelling, punctuation, vocabulary and with a high frequency of short forms.	42170	44873.6	44873.6	44873.6	S4		2	15		BMC Medical Informatics and Decision Making													BioMed Central			Excluded	TAS	wrong_content
P5BDAJAI	journalArticle	2015	Chin, Christine Lin; Chin, Hing Kah; Chin, Cara Sze Hui; Lai, Ethan Tingfeng; Ng, Say Kong	Engineering selection stringency on expression vector for the production of recombinant human alpha1-antitrypsin using Chinese Hamster ovary cells	BMC Biotechnology		1472-6750	10.1186/s12896-015-0145-9	https://doi.org/10.1186/s12896-015-0145-9	Expression vector engineering technology is one of the most convenient and timely method for cell line development to meet the rising demand of novel production cell line with high productivity. Destabilization of dihydrofolate reductase (dhfr) selection marker by addition of AU-rich elements and murine ornithine decarboxylase PEST region was previously shown to improve the specific productivitie…	42157	44490.3	45149.3	44873.6	44		1	15		BMC Biotechnology													BioMed Central			Excluded	TAS	wrong_content
KJ6GY9ED	journalArticle	2015	Nouri, Kazem; Tempfer, Clemens B.; Walch, Katharina; Promberger, Regina; Dag, Sema; Ott, Johannes	Predictive value of the time interval between embryo loading and transfer for IVF/ICSI success: a prospective cohort study	Reproductive Biology and Endocrinology		1477-7827	10.1186/s12958-015-0048-6	https://doi.org/10.1186/s12958-015-0048-6	The influence of embryo loading time (ELT) and the time interval between embryo loading and embryo transfer (TIEL-ET) on the success of IVF/ICSI is unknown.	42153	44873.6	44873.6	44873.6	51		1	13		Reproductive Biology and Endocrinology	Predictive value of the time interval between embryo loading and transfer for IVF/ICSI success												BioMed Central			Excluded	TAS	wrong_abbreviation
E7TYXMYZ	journalArticle	2015	Bauer, Christian; Ganslandt, Thomas; Baum, Benjamin; Christoph, Jan; Engel, Igor; Löbe, Matthias; Mate, Sebastian; Prokosch, Hans-Ulrich; Sax, Ulrich; Stäubert, Sebastian; Winter, Alfred	The Integrated Data Repository Toolkit (IDRT): accelerating translational research infrastructures	Journal of Clinical Bioinformatics		2043-9113	10.1186/2043-9113-5-S1-S6	https://doi.org/10.1186/2043-9113-5-S1-S6		42146	44873.6	44873.6	44873.6	S6		1	5		Journal of Clinical Bioinformatics	The Integrated Data Repository Toolkit (IDRT)												BioMed Central			Excluded	TAS	wrong_focus
2DPSIMMI	meeting report	2015	Kuchinke, Wolfgang; Karakoyun, Töresin; Gengler, Simon; Ohmann, Christian	First Clinical Research Informatics (CRI) Solutions Day: advanced IT support from EU projects for clinical trials	Journal of Clinical Bioinformatics		2043-9113	10.1186/2043-9113-5-S1-A1	https://doi.org/10.1186/2043-9113-5-S1-A1		42146	44873.6	44873.6	44873.6	A1		1	5		Journal of Clinical Bioinformatics	First Clinical Research Informatics (CRI) Solutions Day												BioMed Central			Excluded	TAS	wrong_type
GSN9HVM2	journalArticle	2015	Soto-Rey, Iñaki; Trinczek, Benjamin; Girardeau, Yannick; Zapletal, Eric; Ammour, Nadir; Doods, Justin; Dugas, Martin; Fritz, Fleur	Efficiency and effectiveness evaluation of an automated multi-country patient count cohort system	BMC Medical Research Methodology		1471-2288	10.1186/s12874-015-0035-9	https://doi.org/10.1186/s12874-015-0035-9	With the increase of clinical trial costs during the last decades, the design of feasibility studies has become an essential process to reduce avoidable and costly protocol amendments. This design includes timelines, targeted sites and budget, together with a list of eligibility criteria that potential participants need to match.	42125	44490.3	45149.3	44873.6	44		1	15		BMC Medical Research Methodology													BioMed Central			Excluded	TAS	wrong_content
SN3GMMIJ	journalArticle	2015	Martín-Durán, José M.; Hejnol, Andreas	The study of Priapulus caudatus reveals conserved molecular patterning underlying different gut morphogenesis in the Ecdysozoa	BMC Biology		1741-7007	10.1186/s12915-015-0139-z	https://doi.org/10.1186/s12915-015-0139-z	The digestive systems of animals can become highly specialized in response to their exploration and occupation of new ecological niches. Although studies on different animals have revealed commonalities in gut formation, the model systems Caenorhabditis elegans and Drosophila melanogaster, which belong to the invertebrate group Ecdysozoa, exhibit remarkable deviations in how their intestines deve…	42115	44873.6	44873.6	44873.6	29		1	13		BMC Biology													BioMed Central			Excluded	TAS	wrong_content
89ZM6KKJ	journalArticle	2015	English, Adam C.; Salerno, William J.; Hampton, Oliver A.; Gonzaga-Jauregui, Claudia; Ambreth, Shruthi; Ritter, Deborah I.; Beck, Christine R.; Davis, Caleb F.; Dahdouli, Mahmoud; Ma, Singer; Carroll, Andrew; Veeraraghavan, Narayanan; Bruestle, Jeremy; Drees, Becky; Hastie, Alex; Lam, Ernest T.; White, Simon; Mishra, Pamela; Wang, Min; Han, Yi; Zhang, Feng; Stankiewicz, Pawel; Wheeler, David A.; …	Assessing structural variation in a personal genome—towards a human reference diploid genome	BMC Genomics		1471-2164	10.1186/s12864-015-1479-3	https://doi.org/10.1186/s12864-015-1479-3	Characterizing large genomic variants is essential to expanding the research and clinical applications of genome sequencing. While multiple data types and methods are available to detect these structural variants (SVs), they remain less characterized than smaller variants because of SV diversity, complexity, and size. These challenges are exacerbated by the experimental and computational demands …	42105	44873.6	44873.6	44873.6	286		1	16		BMC Genomics													BioMed Central			Excluded	TAS	wrong_content
4T473VVG	journalArticle	2015	Voss, Erica A.; Ma, Qianli; Ryan, Patrick B.	The impact of standardizing the definition of visits on the consistency of multi-database observational health research	BMC Medical Research Methodology		1471-2288	10.1186/s12874-015-0001-6	https://doi.org/10.1186/s12874-015-0001-6	Use of administrative claims from multiple sources for research purposes is challenged by the lack of consistency in the structure of the underlying data and definition of data across claims data providers. This paper evaluates the impact of applying a standardized revenue code-based logic for defining inpatient encounters across two different claims databases.	42071	44873.6	44873.6	44873.6	13		1	15		BMC Medical Research Methodology													BioMed Central			Excluded	TAS	only_etl_elt
KWQ68LYM	journalArticle	2015	Dudley, Dean A.; Cotton, Wayne G.; Peralta, Louisa R.	Teaching approaches and strategies that promote healthy eating in primary school children: a systematic review and meta-analysis	International Journal of Behavioral Nutrition and Physical Activity		1479-5868	10.1186/s12966-015-0182-8	https://doi.org/10.1186/s12966-015-0182-8	Healthy eating by primary school-aged children is important for good health and development. Schools can play an important role in the education and promotion of healthy eating among children. The aim of this review was to: 1) perform a systematic review of randomised controlled, quasi-experimental and cluster controlled trials examining the school-based teaching interventions that improve the ea…	42060	44873.6	44873.6	44873.6	28		1	12		International Journal of Behavioral Nutrition and Physical Activity	Teaching approaches and strategies that promote healthy eating in primary school children												BioMed Central			Excluded	TAS	wrong_content
9RQ7SH7J	journalArticle	2015	da Silva Santos, Ana Carolina; Gomes Romeiro, Fernando; Yukie Sassaki, Ligia; Rodrigues, Josias	Escherichia coli from Crohn’s disease patient displays virulence features of enteroinvasive (EIEC), enterohemorragic (EHEC), and enteroaggregative (EAEC) pathotypes	Gut Pathogens		1757-4749	10.1186/s13099-015-0050-8	https://doi.org/10.1186/s13099-015-0050-8	Escherichia coli is a normal inhabitant of the gut which upon acquiring virulence factors becomes potentially able to cause diseases. Although E. coli population augments in Crohn’s disease (CD), the reason of this proliferation is not yet clear. CD associated E. coli shows features of extraintestinal pathogenic categories (ExPEC), and eventually the ability to invade cultured epithelial cells, a…	42033	44873.6	44873.6	44873.6	2		1	7		Gut Pathogens													BioMed Central			Excluded	TAS	wrong_content
URG9UXMX	journalArticle	2015	Williams, Naomi J.; Hill, Elizabeth M.; Ng, Siaw Yein; Martin, Richard M.; Metcalfe, Chris; Donovan, Jenny L.; Evans, Simon; Hughes, Laura J.; Davies, Charlotte F.; Hamdy, Freddie C.; Neal, David E.; Turner, Emma L.; CAP Cause of Death Committee**	Standardisation of information submitted to an endpoint committee for cause of death assignment in a cancer screening trial – lessons learnt from CAP (Cluster randomised triAl of PSA testing for Prostate cancer)	BMC Medical Research Methodology		1471-2288	10.1186/1471-2288-15-6	https://doi.org/10.1186/1471-2288-15-6	In cancer screening trials where the primary outcome is target cancer-specific mortality, the unbiased determination of underlying cause of death (UCD) is crucial. To minimise bias, the UCD should be independently verified by expert reviewers, blinded to death certificate data and trial arm. We investigated whether standardising the information submitted for UCD assignment in a population-based r…	42027	44873.6	44873.6	44873.6	6		1	15		BMC Medical Research Methodology													BioMed Central			Excluded	TAS	wrong_content
QIM7MJSY	journalArticle	2014	Cao, Hongzhi; Hastie, Alex R.; Cao, Dandan; Lam, Ernest T.; Sun, Yuhui; Huang, Haodong; Liu, Xiao; Lin, Liya; Andrews, Warren; Chan, Saki; Huang, Shujia; Tong, Xin; Requa, Michael; Anantharaman, Thomas; Krogh, Anders; Yang, Huanming; Cao, Han; Xu, Xun	Rapid detection of structural variation in a human genome using nanochannel-based genome mapping technology	GigaScience		2047-217X	10.1186/2047-217X-3-34	https://doi.org/10.1186/2047-217X-3-34	Structural variants (SVs) are less common than single nucleotide polymorphisms and indels in the population, but collectively account for a significant fraction of genetic polymorphism and diseases. Base pair differences arising from SVs are on a much higher order (>100 fold) than point mutations; however, none of the current detection methods are comprehensive, and currently available methodolog…	42003	44873.6	44873.6	44873.6	34		1	3		GigaScience													BioMed Central			Excluded	TAS	wrong_content
TAXIPYBG	journalArticle	2014	Dineen, Aidan; Gaudet, Jeb	TGF-β signaling can act from multiple tissues to regulate C. elegansbody size	BMC Developmental Biology		1471-213X	10.1186/s12861-014-0043-8	https://doi.org/10.1186/s12861-014-0043-8	Regulation of organ and body size is a fundamental biological phenomenon, requiring tight coordination between multiple tissues to ensure accurate proportional growth. In C. elegans, a TGF-β pathway is the major regulator of body size and also plays a role in the development of the male tail, and is thus referred to as the TGF-β/Sma/Mab (for small and male abnormal) pathway. Mutations in componen…	41979	44873.6	44873.6	44873.6	43		1	14		BMC Developmental Biology													BioMed Central			Excluded	TAS	wrong_content
YPIXPRDQ	journalArticle	2014	Grzeda, Krzysztof R.; Royer-Bertrand, Beryl; Inaki, Koichiro; Kim, Hyunsoo; Hillmer, Axel M.; Liu, Edison T.; Chuang, Jeffrey H.	Functional chromatin features are associated with structural mutations in cancer	BMC Genomics		1471-2164	10.1186/1471-2164-15-1013	https://doi.org/10.1186/1471-2164-15-1013	Structural mutations (SMs) play a major role in cancer development. In some cancers, such as breast and ovarian, DNA double-strand breaks (DSBs) occur more frequently in transcribed regions, while in other cancer types such as prostate, there is a consistent depletion of breakpoints in transcribed regions. Despite such regularity, little is understood about the mechanisms driving these effects. A…	41966	44873.6	44873.6	44873.6	1013		1	15		BMC Genomics													BioMed Central			Excluded	TAS	wrong_content
BUKNBP3Y	journalArticle	2014	Tuthill, Emily L.; Butler, Lisa M.; McGrath, Jacqueline M.; Cusson, Regina M.; Makiwane, Gracia Nokhaya; Gable, Robert K.; Fisher, Jeffrey D.	Cross-cultural adaptation of instruments assessing breastfeeding determinants: a multi-step approach	International Breastfeeding Journal		1746-4358	10.1186/1746-4358-9-16	https://doi.org/10.1186/1746-4358-9-16	Cross-cultural adaptation is a necessary process to effectively use existing instruments in other cultural and language settings. The process of cross-culturally adapting, including translation, of existing instruments is considered a critical set to establishing a meaningful instrument for use in another setting. Using a multi-step approach is considered best practice in achieving cultural and s…	41903	44873.6	44873.6	44873.6	16		1	9		International Breastfeeding Journal	Cross-cultural adaptation of instruments assessing breastfeeding determinants												BioMed Central			Excluded	TAS	wrong_content
B65BPJFM	journalArticle	2014	Mochizuki, Katsunori; Imamura, Hiroshi; Iwashita, Tomomi; Okamoto, Kazufumi	Neurological outcomes after extracorporeal cardiopulmonary resuscitation in patients with out-of-hospital cardiac arrest: a retrospective observational study in a rural tertiary care center	Journal of Intensive Care		2052-0492	10.1186/2052-0492-2-33	https://doi.org/10.1186/2052-0492-2-33	In a rural region with few medical resources, we have promoted the strategy that if an out-of-hospital cardiac arrest (OHCA) patient is likely reversible, he or she should be transported directly from the scene of cardiac arrest to the only tertiary care center where extracorporeal cardiopulmonary resuscitation (ECPR) is readily available. We investigated 1-month survival and neurological outcome…	41792	44873.6	44873.6	44873.6	33		1	2		Journal of Intensive Care	Neurological outcomes after extracorporeal cardiopulmonary resuscitation in patients with out-of-hospital cardiac arrest												BioMed Central			Excluded	TAS	wrong_content
SYUFTL3L	journalArticle	2014	Beltrán-Rodríguez, Leonardo; Ortiz-Sánchez, Amanda; Mariano, Nestor A.; Maldonado-Almanza, Belinda; Reyes-García, Victoria	Factors affecting ethnobotanical knowledge in a mestizo community of the Sierra de Huautla Biosphere Reserve, Mexico	Journal of Ethnobiology and Ethnomedicine		1746-4269	10.1186/1746-4269-10-14	https://doi.org/10.1186/1746-4269-10-14	Worldwide, mestizo communities’s ethnobotanical knowledge has been poorly studied. Based on a mestizo group in Mexico, this study assesses a) the use value (UV) of the local flora, b) gendered differences in plant species, and c) the association between socio-economic variables and ethnobotanical knowledge.	41666	44873.6	44873.6	44873.6	14		1	10		Journal of Ethnobiology and Ethnomedicine													BioMed Central			Excluded	TAS	wrong_content
DZPB9R2D	journalArticle	2014	Kortteisto, Tiina; Raitanen, Jani; Komulainen, Jorma; Kunnamo, Ilkka; Mäkelä, Marjukka; Rissanen, Pekka; Kaila, Minna	Patient-specific computer-based decision support in primary healthcare—a randomized trial	Implementation Science		1748-5908	10.1186/1748-5908-9-15	https://doi.org/10.1186/1748-5908-9-15	Computer-based decision support systems are a promising method for incorporating research evidence into clinical practice. However, evidence is still scant on how such information technology solutions work in primary healthcare when support is provided across many health problems. In Finland, we designed a trial where a set of evidence-based, patient-specific reminders was introduced into the loc…	41659	44873.6	44873.6	44873.6	15		1	9		Implementation Science													BioMed Central			Excluded	TAS	wrong_content
J2CVGN28	journalArticle	2013	Schiffer, Philipp H.; Kroiher, Michael; Kraus, Christopher; Koutsovoulos, Georgios D.; Kumar, Sujai; R Camps, Julia I.; Nsah, Ndifon A.; Stappert, Dominik; Morris, Krystalynne; Heger, Peter; Altmüller, Janine; Frommolt, Peter; Nürnberg, Peter; Thomas, W. Kelley; Blaxter, Mark L.; Schierenberg, Einhard	The genome of Romanomermis culicivorax: revealing fundamental changes in the core developmental genetic toolkit in Nematoda	BMC Genomics		1471-2164	10.1186/1471-2164-14-923	https://doi.org/10.1186/1471-2164-14-923	The genetics of development in the nematode Caenorhabditis elegans has been described in exquisite detail. The phylum Nematoda has two classes: Chromadorea (which includes C. elegans) and the Enoplea. While the development of many chromadorean species resembles closely that of C. elegans, enoplean nematodes show markedly different patterns of early cell division and cell fate assignment. Embryoge…	41635	44873.6	44873.6	44873.6	923		1	14		BMC Genomics	The genome of Romanomermis culicivorax												BioMed Central			Excluded	TAS	wrong_content
TBCYM3SR	journalArticle	2013	Hanna, Josh; Joseph, Eric; Brochhausen, Mathias; Hogan, William R.	Building a drug ontology based on RxNorm and other sources	Journal of Biomedical Semantics		2041-1480	10.1186/2041-1480-4-44	https://doi.org/10.1186/2041-1480-4-44	We built the Drug Ontology (DrOn) because we required correct and consistent drug information in a format for use in semantic web applications, and no existing resource met this requirement or could be altered to meet it. One of the obstacles we faced when creating DrOn was the difficulty in reusing drug information from existing sources. The primary external source we have used at this stage in …	41626	44873.6	44873.6	44873.6	44		1	4		Journal of Biomedical Semantics													BioMed Central			Excluded	TAS	only_metadata
TCR3U88G	journalArticle	2013	Ludewig, Andreas Hanno; Klapper, Maja; Döring, Frank	Identifying evolutionarily conserved genes in the dietary restriction response using bioinformatics and subsequent testing in Caenorhabditis elegans	Genes & Nutrition		1865-3499	10.1007/s12263-013-0363-5	https://doi.org/10.1007/s12263-013-0363-5	Dietary restriction (DR) increases life span, health span and resistance to stress in a wide range of organisms. Work from a large number of laboratories has revealed evolutionarily conserved mechanisms that mediate the DR response. Here, we analyzed the genome-wide gene expression profiles of Caenorhabditis elegans under DR versus ad libitum conditions. Using the Ortho2ExpressMatrix tool, we sea…	41614	44873.6	44873.6	44873.6	363		1	9		Genes & Nutrition													BioMed Central			Excluded	TAS	wrong_content
5FHA9U66	journalArticle	2013	Wack, David S.; Dwyer, Michael G.; Bergsland, Niels; Ramasamy, Deepa; Di Perri, Carol; Ranza, Laura; Hussein, Sara; Magnano, Christopher; Seals, Kevin; Zivadinov, Robert	Improved operator agreement and efficiency using the minimum area contour change method for delineation of hyperintense multiple sclerosis lesions on FLAIR MRI	BMC Medical Imaging		1471-2342	10.1186/1471-2342-13-29	https://doi.org/10.1186/1471-2342-13-29	Activity of disease in patients with multiple sclerosis (MS) is monitored by detecting and delineating hyper-intense lesions on MRI scans. The Minimum Area Contour Change (MACC) algorithm has been created with two main goals: a) to improve inter-operator agreement on outlining regions of interest (ROIs) and b) to automatically propagate longitudinal ROIs from the baseline scan to a follow-up scan.	41520	44873.6	44873.6	44873.6	29		1	13		BMC Medical Imaging													BioMed Central			Excluded	TAS	wrong_content
C5KZDANK	journalArticle	2013	Xavier, Marcos Vinícius Eloy; Bassi, Andrea Marcello; de Souza, Cibele Mally; Filho, Wilson Pereira Barbosa; Schleiss, Kevin; Nunes, Felipe	Energy scenarios for the Minas Gerais State in Brazil: an integrated modeling exercise using System Dynamics	Energy, Sustainability and Society		2192-0567	10.1186/2192-0567-3-17	https://doi.org/10.1186/2192-0567-3-17	Developing medium- to long-term energy scenarios is a key to achieve goals of energy security and greenhouse gas emission reduction through the implementation of effective public policies.	41514	44873.6	44873.6	44873.6	17		1	3		Energy, Sustainability and Society	Energy scenarios for the Minas Gerais State in Brazil												BioMed Central			Excluded	TAS	wrong_content
EGP9GEV2	journalArticle	2013	Biasiolli, Luca; Lindsay, Alistair C.; Chai, Joshua T.; Choudhury, Robin P.; Robson, Matthew D.	In-vivo quantitative T2 mapping of carotid arteries in atherosclerotic patients: segmentation and T2 measurement of plaque components	Journal of Cardiovascular Magnetic Resonance		1532-429X	10.1186/1532-429X-15-69	https://doi.org/10.1186/1532-429X-15-69	Atherosclerotic plaques in carotid arteries can be characterized in-vivo by multicontrast cardiovascular magnetic resonance (CMR), which has been thoroughly validated with histology. However, the non-quantitative nature of multicontrast CMR and the need for extensive post-acquisition interpretation limit the widespread clinical application of in-vivo CMR plaque characterization. Quantitative T2 m…	41502	44490.3	45149.3	44873.6	69		1	15		Journal of Cardiovascular Magnetic Resonance	In-vivo quantitative T2 mapping of carotid arteries in atherosclerotic patients												BioMed Central			Excluded	TAS	wrong_content
VUTJ3P36	journalArticle	2013	Lewis, John A.; Gehman, Elizabeth A.; Baer, Christine E.; Jackson, David A.	Alterations in gene expression in Caenorhabditis elegans associated with organophosphate pesticide intoxication and recovery	BMC Genomics		1471-2164	10.1186/1471-2164-14-291	https://doi.org/10.1186/1471-2164-14-291	The principal toxicity of acute organophosphate (OP) pesticide poisoning is the disruption of neurotransmission through inhibition of acetylcholinesterase (AChE). However, other mechanisms leading to persistent effects and neurodegeneration remain controversial and difficult to detect. Because Caenorhabditis elegans is relatively resistant to OP lethality—particularly through the inhibition of AC…	41394	44873.6	44873.6	44873.6	291		1	14		BMC Genomics													BioMed Central			Excluded	TAS	wrong_content
BKQ3HLWF	journalArticle	2013	da Luz, Luis Teodoro; Nascimento, Bartolomeu; Rizoli, Sandro	Thrombelastography (TEG®): practical considerations on its clinical use in trauma resuscitation	Scandinavian Journal of Trauma, Resuscitation and Emergency Medicine		1757-7241	10.1186/1757-7241-21-29	https://doi.org/10.1186/1757-7241-21-29	Thrombelastography is a laboratorial test that measures viscoelastic changes of the entire clotting process. There is growing interest in its clinical use in trauma resuscitation, particularly for managing acute coagulopathy of trauma and assisting decision making concerning transfusion. This review focuses on the clinical use of thrombelastography in trauma, with practical points to consider on …	41380	44873.6	44873.6	44873.6	29		1	21		Scandinavian Journal of Trauma, Resuscitation and Emergency Medicine	Thrombelastography (TEG®)												BioMed Central			Excluded	TAS	wrong_content
5YFHHLJQ	journalArticle	2013	Abugessaisa, Imad; Gomez-Cabrero, David; Snir, Omri; Lindblad, Staffan; Klareskog, Lars; Malmström, Vivianne; Tegnér, Jesper	Implementation of the CDC translational informatics platform - from genetic variants to the national Swedish Rheumatology Quality Register	Journal of Translational Medicine		1479-5876	10.1186/1479-5876-11-85	https://doi.org/10.1186/1479-5876-11-85	Sequencing of the human genome and the subsequent analyses have produced immense volumes of data. The technological advances have opened new windows into genomics beyond the DNA sequence. In parallel, clinical practice generate large amounts of data. This represents an underused data source that has much greater potential in translational research than is currently realized. This research aims at…	41366	44490.3	45149.3	44873.6	85		1	11		Journal of Translational Medicine													BioMed Central			Excluded	TAS	wrong_content
RTYT6KGL	journalArticle	2012	Freund, Wolfgang; Faust, Sonja; Birklein, Frank; Gaser, Christian; Wunderlich, Arthur P.; Müller, Marguerite; Billich, Christian; Juchems, Markus S.; Schmitz, Bernd L.; Grön, Georg; Schütz, Uwe H.	Substantial and reversible brain gray matter reduction but no acute brain lesions in ultramarathon runners: experience from the TransEurope-FootRace Project	BMC Medicine		1741-7015	10.1186/1741-7015-10-170	https://doi.org/10.1186/1741-7015-10-170	During the extremely challenging 4,487 km ultramarathon TransEurope-FootRace 2009, runners showed considerable reduction of body weight. The effects of this endurance run on brain volume changes but also possible formation of brain edema or new lesions were explored by repeated magnetic resonance imaging (MRI) studies.	41264	44873.6	44873.6	44873.6	170		1	10		BMC Medicine	Substantial and reversible brain gray matter reduction but no acute brain lesions in ultramarathon runners												BioMed Central			Excluded	TAS	wrong_content
LJGHLP2S	journalArticle	2012	Lopes, Pedro; Luís Oliveira, José	COEUS: “semantic web in a box” for biomedical applications	Journal of Biomedical Semantics		2041-1480	10.1186/2041-1480-3-11	https://doi.org/10.1186/2041-1480-3-11	As the “omics” revolution unfolds, the growth in data quantity and diversity is bringing about the need for pioneering bioinformatics software, capable of significantly improving the research workflow. To cope with these computer science demands, biomedical software engineers are adopting emerging semantic web technologies that better suit the life sciences domain. The latter’s complex relationsh…	41260	44873.6	44873.6	44873.6	11		1	3		Journal of Biomedical Semantics	COEUS												BioMed Central			Excluded	TAS	wrong_focus
4S9XWS6F	journalArticle	2012	Klein, Brian A.; Tenorio, Elizabeth L.; Lazinski, David W.; Camilli, Andrew; Duncan, Margaret J.; Hu, Linden T.	Identification of essential genes of the periodontal pathogen Porphyromonas gingivalis	BMC Genomics		1471-2164	10.1186/1471-2164-13-578	https://doi.org/10.1186/1471-2164-13-578	Porphyromonas gingivalis is a Gram-negative anaerobic bacterium associated with periodontal disease onset and progression. Genetic tools for the manipulation of bacterial genomes allow for in-depth mechanistic studies of metabolism, physiology, interspecies and host-pathogen interactions. Analysis of the essential genes, protein-coding sequences necessary for survival of P. gingivalis by transpos…	41213	44873.6	44873.6	44873.6	578		1	13		BMC Genomics													BioMed Central			Excluded	TAS	wrong_content
TM4ZHU6D	journalArticle	2012	Stamm, Petra; Ravindran, Pratibha; Mohanty, Bijayalaxmi; Tan, Ee Ling; Yu, Hao; Kumar, Prakash P.	Insights into the molecular mechanism of RGL2-mediated inhibition of seed germination in Arabidopsis thaliana	BMC Plant Biology		1471-2229	10.1186/1471-2229-12-179	https://doi.org/10.1186/1471-2229-12-179	Seed germination is of immense significance for agriculture and has been studied for centuries. Yet, our understanding of the molecular mechanisms underlying regulation of dormancy and germination is still in its infancy. Gibberellins are the key phytohormones that promote germination, and the DELLA protein RGL2 is the main signalling intermediate involved in this response. Germination is complet…	41186	44873.6	44873.6	44873.6	179		1	12		BMC Plant Biology													BioMed Central			Excluded	TAS	wrong_content
[truncated: 15 more rows]

## Sheet: Data extraction
	Key	Item Type	Publication Year	Author	Title	Publication Title	ISBN	ISSN	DOI	Abstract Note		Date		Pages	Issue	Volume	Number Of Volumes	Journal Abbreviation	Theme	purpose of using MDD-Method	Metadata-driven Method	MDD-Method tool	source data storage type	ETL tool
[truncated: 42 more rows]

[truncated: 6 more sheets: Source to Target, Thematic categories, Metadata-driven methods, Purposes of using metadata, Purposes & MDD methods, Metadata-driven Tools]
